# Supplementary material for: Transcriptomic analysis of maternally provisioned cues for phenotypic plasticity in the annual killifish, Austrofundulus limnaeus
Source: EvoDevo. 2017 Apr 21;8:6. doi: 10.1186/s13227-017-0069-7 (PMC5401559; doi:10.1186/s13227-017-0069-7)
Supplement: Supplementary file 1 — Additional file 1. Details of RNA samples and the resulting cDNA sequencing libraries prepared from diapause- and escape-bound embryos. [file 13227_2017_69_MOESM1_ESM.xlsx]

## Sheet: AF1
Additional File 1: Details of RNA samples and the resulting cDNA sequencing libraries prepared from diapause- and escape-bound embryos.
Biological Information for embryos and RNA extraction									poly-A Sequencing library characteristics										Alignment statistics for poly-A sequence reads6				Small RNA library trimming and mapping statistics
Sample ID1	NCBI Biosample	Date of spawn2	# monitored for trajectory3	% Diapause4	% Escape4	# embryos used for RNA extraction5	RNA Concentration (ng/uL)	A260/280	NCBI Accession ID	Total Read pairs	Both surviving		Forward only surviving		Reverse only surviving		Dropped		Paired		Single		NCBI accession ID	Sequenced reads	Trimmed and filtered reads	Reads aligned to genome7	Unique sequence tags8	Tags aligned to genome9	Tags shared among replicates
Escape-1 (A5)	SAMN03610089	2012-05-14	11	0	1	14	101.6	2.04	SRX1032652	52146021	39468715	0.7569	1399106	0.027	1810775	0.035	9467425	0.182	39468715	0.9008	3209881	0.8487	SRR5256769	963329	420854	333623	23469	12232
		2012-05-10	10	0	1	18
		2012-05-07	14	0	1	20
Escape-2 (A6)	SAMN03610090	2012-05-07	13	0	1	47	160.1	1.99	SRX1032653	49400021	40786557	0.826	2314544	0.047	531788	0.011	5767132	0.117	40786557	0.9171	2846332	0.8482	SRR5256768	1293243	681962	561067	27068	15925
Escape-3 (A11)	SAMN03610086	2012-05-28	12	0	1	25	122.8	2.11	SRX1032647	32741329	27448685	0.838	334534	0.01	184505	0.006	4773605	0.146	27448685	0.888	519039	0.8405	SRR5256772	1668791	764311	650372	27267	13217
		2012-05-24	8	0	1	11
Escape-4 (A12)	SAMN03610087	2012-05-07	12	0	1	65	77	1.99	SRX1032648	13890504	12355081	0.89	215134	0.016	180802	0.013	1139487	0.082	12355081	0.9464	395936	0.887	SRR5256771	4553952	1227159	688596	60263	18523
Escape-5 (A14)	SAMN03610088	2012-05-21	19	0	1	50	128.6	2.07	SRX1032649	40230917	38629999	0.96	511463	0.013	238057	0.006	851398	0.021	38629999	0.9655	749520	0.8998	SRR5256770	1199063	498329	353536	27068	11860
Escape-6 (B6)	SAMN03610091	2012-02-20	6	0	1	50	112.6	2.02	SRX1032662	18053153	17139665	0.949	140256	0.008	78367	0.004	694865	0.039	17139665	0.8907	218623	0.8748	SRR5256767	1174827	471680	360933	31485	11977	1465
Diapause-1 (B17)	SAMN03610096	2012-05-28	11	1	0	40	82.9	2.16	SRX1032656	116817021	100919239	0.864	1925383	0.017	396354	0.003	13576045	0.116	100919239	0.9467	2321737	0.875	SRR5256764	1409374	680588	579077	32534	19386
		2012-05-24	9	1	0	20
Diapause-2 (B5)	SAMN03610099	2012-05-07	13	1	0	36	274.6	2.16	SRX1032661	33229842	31767178	0.956	464805	0.014	87517	0.003	910342	0.027	31767178	0.8961	552322	0.8241	SRR5256761	460003	256053	221309	12707	5828
Diapause-3 (A16)	SAMN03610093	2012-05-14	24	1	0	65	132.6	1.94	SRX1032650	84897334	83277026	0.981	1141882	0.014	179666	0.002	298760	0.004	83277026	0.9577	1321548	0.8889	SRR5256766	1374883	706717	606802	23439	10537
		2012-05-07	10	1	0	63
Diapause-4 (A9)	SAMN03610095	2012-05-14	19	1	0	31	87.2	1.8	SRX1032654	30408053	27922285	0.929	480919	0.016	81349	0.003	1868000	0.061	27977785	0.9412	562268	0.8736	SRR5256765	2794962	1527871	1350663	37967	20512
Diapause-5 (B3)	SAMN03610097	2012-02-23	10	1	0	45	163.4	2.03	SRX1032659	31566724	19697874	0.624	423626	0.013	128451	0.004	11316773	0.359	19697874	0.8826	552077	0.8488	SRR5256763	512292	266166	224567	16458	9042
Diapause-6 (B5)	SAMN03610098	2012-02-23	9	1	0	50	140.2	2.04	SRX1032660	34363642	33289793	0.969	507344	0.015	129694	0.004	436811	0.013	33289793	0.9395	637038	0.8736	SRR5256762	2210931	961165	821462	32098	16984	1185
1. Each sample represents reprodutive output from a single female designated by the letter A/B (fish rack system) and a number that corresponds to their location in the rack system.
2. In some cases mutliple spawning events from a single pair of fish were used to accumulate enough embryos for RNA extraction. Each sample replicate represents contains RNA from 30 or more embryos from the same female + male pairing.
3. Number of embryos allowed to develop at 25oC and monitored for developmental trajectory
4. Percent of the embryos listed in in third column that developed along the diapause-II or escape developmental trajectories.
5. The number of embryos that were immediately frozen in the 1-2 cell stage and later used for RNA extraction.
6. The number of total reads and percentage of the total reads for each library that aligned to the A. limnaeus genome with 0 mismatches.
7. The total number of reads that aligned to the A. limnaeus genome with 0 mismatches.
8. Total number of unique small RNA sequences identified in the library
9. The total number of unique RNA sequences that aligned to the A. limnaeus genome with 0 mismathces.
