# Supplementary material for: Transcriptomic analysis of maternally provisioned cues for phenotypic plasticity in the annual killifish, Austrofundulus limnaeus
Source: EvoDevo. 2017 Apr 21;8:6. doi: 10.1186/s13227-017-0069-7 (PMC5401559; doi:10.1186/s13227-017-0069-7)
Supplement: Supplementary file 2 — Additional file 2. The poly-A transcriptome of A. limnaeus 1–2 cell stage embryos. [file 13227_2017_69_MOESM2_ESM.xlsx]

## Sheet: AF2
Additional File 2: The poly-A transcriptome of A. limnaeus 1-2 cell stage embryos.
Gene Symbol	Mean FPKM (n=12)	Gene product type	Gene description			Mean Expression (FPKM)	Cumulative Frequency
COI	8491.47	Protein coding	mitochondrially encoded cytochrome C oxidase I			>0	20,739 - 100%
16S	7634.96	rRNA	mitochondrially encoded 16s ribosomal RNA			>1	13,872 - 67%
LOC106526789	5781.64	Protein coding	ferritin, middle subunit			>2	12,329 - 59%
LOC106522651	5696.94	lncRNA	#N/A			>5	9,758 - 47%
COIII	5017.29	Protein coding	mitochondrially encoded cytochrome C oxidase III			>10	7,276 - 35%
LOC106523488	4858.21	Protein coding	claudin-like protein ZF-A89			>20	4,729 - 23%
LOC106532313	4619.22	lncRNA	#N/A			>50	2,143 - 10%
LOC106518911	4330.75	lncRNA	#N/A			>100	1,010 - 5%
LOC106512296	4321.79	lncRNA	#N/A			>200	453 - 2%
LOC106533547	4218.65	Protein coding	late histone H2B.L4-like			>500	140 - 1%
LOC106530205	3774.37	pseudogene	#N/A			>1000	68 - 0.33%
LOC106512721	3751.86	lncRNA	#N/A			>5000	5 - 0.02%
LOC106511212	3560.92	Protein coding	zinc finger protein 36, C3H1 type-like 2
LOC106527827	3538.88	Protein coding	peptidyl-prolyl cis-trans isomerase-like
LOC106519960	3403.2	Protein coding	tubulin alpha chain-like
ATPase6	3270.17	Protein coding	mitochondrially encoded ATP synthase 6
ubb	3258.85	Protein coding	ubiquitin B
LOC106532441	3078.41	Protein coding	ribosyldihydronicotinamide dehydrogenase [quinone]-like,
LOC106526526	3041.79	Protein coding	tumor-associated calcium signal transducer 2-like
hspb1	3010.95	Protein coding	heat shock 27kDa protein 1
LOC106532571	3005.33	lncRNA	#N/A
12S	2815.28	rRNA	mitochondrially encoded 12s ribosomal RNA
LOC106515945	2812.06	Protein coding	tubulin alpha-1C chain-like
LOC106515840	2756.49	Protein coding	fatty acid-binding protein, heart-like
LOC106516518	2672.54	Protein coding	uncharacterized LOC106516518
COII	2435.97	Protein coding	mitochondrially encoded cytochrome C oxidase II
LOC106526428	2421.52	Protein coding	thioredoxin-like
ND4	2308.79	Protein coding	mitochondrially encoded NADH:Ubiquinone Oxidoreductase Core Subunit 4
LOC106514861	2185.65	Protein coding	mid1-interacting protein 1-like
LOC106516183	2113.38	Protein coding	histone H1-gamma, late-like
rpl12	2034.75	Protein coding	ribosomal protein L12
LOC106533715	2016.97	Protein coding	tubulin alpha-1B chain-like
tpt1	1962.87	Protein coding	tumor protein, translationally-controlled 1
LOC106519604	1907.68	Protein coding	glyceraldehyde-3-phosphate dehydrogenase-like,
LOC106512856	1884.1	lncRNA	#N/A
LOC106532065	1856.98	lncRNA	#N/A
LOC106514977	1790.94	Protein coding	ribosyldihydronicotinamide dehydrogenase [quinone]-like,
LOC106526525	1770.55	Protein coding	calmodulin-like
ND2	1737.71	Protein coding	mitochondrially encoded NADH:Ubiquinone Oxidoreductase Core Subunit 2
ccnb1	1692.16	Protein coding	cyclin B1
LOC106536745	1685.08	Protein coding	metallothionein
LOC106527529	1667.88	Protein coding	C2 calcium-dependent domain-containing protein 4C-like,
LOC106515030	1617.16	Protein coding	uncharacterized LOC106515030
LOC106534396	1547.38	Protein coding	glutamine synthetase,
LOC106510789	1539.49	Protein coding	claudin-7-B-like
habp4	1513.7	Protein coding	hyaluronan binding protein 4
LOC106511540	1490.46	Protein coding	high mobility group protein B2-like
ND1	1418.88	Protein coding	mitochondrially encoded NADH:Ubiquinone Oxidoreductase Core Subunit 1
LOC106532442	1401.6	Protein coding	NAD(P)H dehydrogenase [quinone] 1-like
ncoa4	1366.46	Protein coding	nuclear receptor coactivator 4
LOC106511530	1343.51	Protein coding	ATP synthase subunit a-like
LOC106536460	1269.17	Protein coding	CD9 antigen-like
LOC106514195	1226.44	Protein coding	histone H2A.Z
LOC106521357	1224.57	Protein coding	carbonic anhydrase 4-like
LOC106523489	1170.04	Protein coding	claudin-like protein ZF-A89
gmnn	1169.37	Protein coding	geminin, DNA replication inhibitor,
LOC106527833	1142.79	Protein coding	histone H2A-like
cirbp	1135.86	Protein coding	cold inducible RNA binding protein
ccna2	1128.82	Protein coding	cyclin A2
LOC106518440	1091.37	Protein coding	protein LBH-like
ppdpf	1057.6	Protein coding	pancreatic progenitor cell differentiation and proliferation factor
gramd1c	1057.53	Protein coding	GRAM domain containing 1C,
Cytb	1056.65	Protein coding	mitochondrially encoded cytochrome B
LOC106517213	1054.16	Protein coding	myosin regulatory light chain 2, smooth muscle minor isoform
Pseudo16S	1024.68	pseudogene	mitochondrially encoded pseudogene 16s ribosomal RNA
pttg1	1019.05	Protein coding	pituitary tumor-transforming 1
LOC106531886	1010.92	Protein coding	wiskott-Aldrich syndrome protein family member 2-like
cdc20	1003.64	Protein coding	cell division cycle 20
LOC106513693	992.755	Protein coding	fatty acid-binding protein, liver-type-like,
LOC106527332	992.218	Protein coding	migration and invasion enhancer 1-like
rpl23	989.632	Protein coding	ribosomal protein L23
LOC106535967	981.07	Protein coding	basigin-like,
LOC106513650	955.982	Protein coding	dual specificity protein phosphatase 2-like
LOC106518348	940.145	Protein coding	tubulin beta-4B chain-like
ca7	939.776	Protein coding	carbonic anhydrase VII
ybx2	921.61	Protein coding	Y box binding protein 2
npc2	913.331	Protein coding	Niemann-Pick disease, type C2,
LOC106531475	904.141	Protein coding	actin, cytoplasmic 1-like,
set	901.139	Protein coding	SET nuclear proto-oncogene
LOC106520685	900.607	Protein coding	tubulin beta-4B chain-like
LOC106532287	876.701	Protein coding	ribosyldihydronicotinamide dehydrogenase [quinone]-like,
LOC106517323	868.976	Protein coding	tubulin beta-4B chain-like
rps12	868.423	Protein coding	ribosomal protein S12
sod1	862.784	Protein coding	superoxide dismutase 1, soluble
LOC106514090	847.746	Protein coding	dynein light chain 2, cytoplasmic-like
LOC106515727	846.898	Protein coding	tubulin beta-4B chain-like
LOC106528345	844.667	Protein coding	importin subunit alpha-5-like
LOC106524395	805.28	Protein coding	nucleoside diphosphate kinase B-like
rpl11	803.858	Protein coding	ribosomal protein L11
LOC106519907	790.362	Protein coding	tubulin beta-4B chain-like
LOC106535353	784.422	Protein coding	actin, cytoplasmic 1
ostf1	781.433	Protein coding	osteoclast stimulating factor 1
ND4L	755.371	Protein coding	mitochondrially encoded NADH:Ubiquinone Oxidoreductase Core Subunit 4L
LOC106512750	748.204	Protein coding	sodium/potassium-transporting ATPase subunit beta-233-like
LOC106536098	729.743	Protein coding	sodium/potassium-transporting ATPase subunit beta-233-like
LOC106513365	725.719	Protein coding	glycogenin-1-like,
aif1l	715.899	Protein coding	allograft inflammatory factor 1-like
LOC106536099	715.266	Protein coding	sodium/potassium-transporting ATPase subunit beta-1-like
fam101b	713.964	Protein coding, misc_RNA	family with sequence similarity 101, member B,
ND6	713.894	Protein coding	mitochondrially encoded NADH:Ubiquinone Oxidoreductase Core Subunit 6
LOC106525723	712.267	Protein coding	thymosin beta-12
LOC106511158	704.008	Protein coding	tubulin beta-4B chain-like
LOC106518690	700.854	Protein coding	cytochrome P450 2K1-like
LOC106523717	700.575	pseudogene	#N/A
ND5	687.574	Protein coding	mitochondrially encoded NADH:Ubiquinone Oxidoreductase Core Subunit 5
ND3	673.827	Protein coding	mitochondrially encoded NADH:Ubiquinone Oxidoreductase Core Subunit 3
cnp	662.774	Protein coding	2',3'-cyclic nucleotide 3' phosphodiesterase
anapc11	660.7	Protein coding	anaphase promoting complex subunit 11
LOC106522201	658.695	Protein coding	receptor expression-enhancing protein 5-like
tuba4a	658.101	Protein coding	tubulin, alpha 4a
LOC106536866	648.776	Protein coding	eukaryotic translation initiation factor 1b
LOC106526427	608.21	Protein coding	thioredoxin-like
LOC106536265	601.763	Protein coding	acidic leucine-rich nuclear phosphoprotein 32 family member B-like
LOC106522967	597.312	Protein coding	gametocyte-specific factor 1-like
LOC106527615	596.209	Protein coding, misc_RNA	cartilage intermediate layer protein 1-like,
h3f3b	592.717	Protein coding	H3 histone, family 3B (H3.3B)
LOC106514958	586.791	Protein coding	zona pellucida sperm-binding protein 3-like
LOC106522480	582.372	Protein coding	galectin-2-like
eef1b2	577.479	Protein coding	eukaryotic translation elongation factor 1 beta 2
rps14	568.318	Protein coding	ribosomal protein S14,
ak2	568.219	Protein coding	adenylate kinase 2
LOC106514991	567.494	Protein coding	tropomyosin alpha-1 chain-like
LOC106518450	565.666	Protein coding	myristoylated alanine-rich C-kinase substrate-like
ccne1	560.959	Protein coding	cyclin E1
LOC106526790	559.327	Protein coding	ferritin, liver middle subunit-like
LOC106531876	554.868	Protein coding	monocarboxylate transporter 1-like
LOC106536342	553.66	Protein coding	pentraxin fusion protein-like
LOC106512134	547.338	pseudogene	#N/A
snrpd1	545.969	Protein coding	small nuclear ribonucleoprotein D1 polypeptide 16kDa
LOC106531592	541.323	Protein coding	kinesin-like protein KIF11-B
dstn	539.489	Protein coding	destrin (actin depolymerizing factor)
LOC106524776	532.857	Protein coding	CD151 antigen-like,
LOC106531758	521.126	Protein coding	occludin-like
rps13	520.849	Protein coding	ribosomal protein S13
akirin1	518.167	Protein coding	akirin 1
LOC106518543	512.488	Protein coding	putative protein TPRXL
rps28	508.052	Protein coding	ribosomal protein S28
tubb4b	507.811	Protein coding	tubulin, beta 4B class IVb
nop58	504.594	Protein coding	NOP58 ribonucleoprotein,
LOC106512994	501.884	Protein coding	40S ribosomal protein S17-like
rps15	498.501	Protein coding	ribosomal protein S15
slc3a2	495.783	Protein coding	solute carrier family 3 (amino acid transporter heavy chain), member 2
LOC106534818	495.136	Protein coding	histone H3.3
kiaa0101	489.639	Protein coding	KIAA0101 ortholog
LOC106521149	489.356	Protein coding	protein regulator of cytokinesis 1-like,
LOC106531753	485.27	Protein coding	small nuclear ribonucleoprotein-associated protein B'
alyref	483.558	Protein coding	Aly/REF export factor
LOC106513149	482.372	Protein coding	B-cadherin-like
LOC106532737	474.616	Protein coding	14-3-3 protein epsilon-like
LOC106524675	473.765	Protein coding	tubulin alpha-1C chain-like
rps21	470.92	Protein coding	ribosomal protein S21
tmem159	469.949	Protein coding	transmembrane protein 159,
rpl15	466.844	Protein coding	ribosomal protein L15
LOC106527967	464.004	Protein coding	40S ribosomal protein S17
snrpg	463.699	Protein coding	small nuclear ribonucleoprotein polypeptide G
LOC106526074	463.487	Protein coding	vesicle transport protein SFT2B-like
LOC106515651	462.951	Protein coding	L-lactate dehydrogenase A chain
bcap29	458.503	Protein coding	B-cell receptor-associated protein 29
LOC106524504	455.45	Protein coding	heterogeneous nuclear ribonucleoprotein A1-like,
LOC106526769	453.695	Protein coding	actin-related protein 2-B
LOC106535525	452.631	Protein coding	profilin-2-like,
skp1	452.476	Protein coding	S-phase kinase-associated protein 1
LOC106516061	452.435	Protein coding	ephexin-1-like
LOC106527371	445.354	lncRNA	#N/A
rpl6	439.057	Protein coding	ribosomal protein L6
LOC106525188	438.437	Protein coding	protein LSM14 homolog B-like
LOC106533635	437.435	Protein coding	osteoclast-stimulating factor 1-like
hook2	436.008	Protein coding	hook microtubule-tethering protein 2,
erh	435.274	Protein coding	enhancer of rudimentary homolog (Drosophila)
hmgn1	432.859	Protein coding	high mobility group nucleosome binding domain 1
LOC106525211	428.885	Protein coding	phospholipase A2-like
kif22	428.81	Protein coding	kinesin family member 22
LOC106533257	426.378	Protein coding	cathepsin L1-like
LOC106519625	425.396	Protein coding	actin, cytoplasmic 2
rps20	423.687	Protein coding	ribosomal protein S20,
LOC106511294	421.43	Protein coding	ribonucleoside-diphosphate reductase subunit M2-like,
g3bp1	421.272	Protein coding	GTPase activating protein (SH3 domain) binding protein 1
rps3	421.219	Protein coding	ribosomal protein S3
LOC106516998	420.379	Protein coding	myosin light chain kinase, smooth muscle-like,
LOC106511073	419.749	Protein coding	deoxyribonuclease-1-like 1
LOC106532570	418.653	Protein coding	kinesin-like protein KIF20A
LOC106533601	416.698	Protein coding	non-histone chromosomal protein HMG-14A-like
eno1	412.488	Protein coding	enolase 1, (alpha),
tmed10	406.925	Protein coding	transmembrane p24 trafficking protein 10
LOC106519961	406.81	Protein coding	chromosome unknown open reading frame, human C4orf32
rpl18a	405.561	Protein coding	ribosomal protein L18a
LOC106514144	399.259	Protein coding	FH2 domain-containing protein 1-like
LOC106517766	398.764	Protein coding	non-syndromic hearing impairment protein 5-like
LOC106533179	398.194	Protein coding	aquaporin-1-like
ctsb	395.061	Protein coding	cathepsin B,
LOC106535047	394.154	Protein coding	microtubule-associated proteins 1A/1B light chain 3C-like
rpl27	392.604	Protein coding	ribosomal protein L27
ddit4l	392.312	Protein coding	DNA-damage-inducible transcript 4-like,
LOC106522281	391.713	Protein coding	SOSS complex subunit B2-like
LOC106523423	388.57	Protein coding	cyclin-I-like
ssr4	387.549	Protein coding	signal sequence receptor, delta
LOC106537060	387.348	Protein coding	high mobility group nucleosome-binding domain-containing protein 3-like
ube2d3	386.905	Protein coding	ubiquitin-conjugating enzyme E2D 3,
LOC106514623	386.566	Protein coding	14-3-3 protein epsilon
LOC106513505	384.868	Protein coding	tubulin alpha chain-like
LOC106518776	383.212	Protein coding	junction plakoglobin-like
LOC106516478	382.81	Protein coding	protein yippee-like 3
LOC106521361	381.632	Protein coding	serine protease 27-like,
wee2	380.681	Protein coding	WEE1 homolog 2 (S. pombe)
LOC106535846	380.543	Protein coding	heterogeneous nuclear ribonucleoprotein L-like,
tpx2	378.272	Protein coding	TPX2, microtubule-associated,
LOC106530328	377.122	lncRNA	#N/A
LOC106523121	377.003	Protein coding	barrier-to-autointegration factor
rps2	376.719	Protein coding	ribosomal protein S2
serf2	375.506	Protein coding	small EDRK-rich factor 2
LOC106519242	374.205	Protein coding	cell wall protein DAN4-like
hsp90ab1	373.81	Protein coding	heat shock protein 90kDa alpha (cytosolic), class B member 1
rps7	370.801	Protein coding	ribosomal protein S7
LOC106537005	370.76	pseudogene	#N/A
rps8	368.265	Protein coding	ribosomal protein S8
LOC106527890	365.682	Protein coding	P43 5S RNA-binding protein-like
rpl37a	365.372	Protein coding	ribosomal protein L37a
rps11	364.087	Protein coding	ribosomal protein S11
rps10	363.967	Protein coding	ribosomal protein S10
rps27a	363.558	Protein coding	ribosomal protein S27a
LOC106514335	363.047	Protein coding	ras and EF-hand domain-containing protein-like,
LOC106511533	360.715	Protein coding	NADH-ubiquinone oxidoreductase chain 5-like
rps25	360.703	Protein coding	ribosomal protein S25
LOC106514226	360.059	Protein coding	double-strand-break repair protein rad21 homolog
LOC106522933	358.61	Protein coding	uncharacterized LOC106522933,
LOC106523754	357.591	Protein coding	40S ribosomal protein S19
LOC106535162	357.342	Protein coding	heterogeneous nuclear ribonucleoprotein A/B-like
cdca3	357.304	Protein coding	cell division cycle associated 3
LOC106522039	356.452	Protein coding	60S ribosomal protein L5
cbx5	356.189	Protein coding	chromobox homolog 5
LOC106519815	356.164	Protein coding	lysosome-associated membrane glycoprotein 1-like
rpl10	356.089	Protein coding	ribosomal protein L10
LOC106534520	354.611	Protein coding	AN1-type zinc finger protein 5-like
LOC106529302	353.482	Protein coding	uridine-cytidine kinase 2-A-like
ckb	352.727	Protein coding	creatine kinase, brain
LOC106515266	351.31	lncRNA	#N/A
LOC106528533	350.79	Protein coding	calpain small subunit 1-like
LOC106530593	348.944	Protein coding	maternal B9.10 protein-like
akip1	348.088	Protein coding	A kinase (PRKA) interacting protein 1
LOC106532898	343.197	Protein coding	cytochrome c oxidase subunit 7B, mitochondrial-like
tRNAPro	342.759	tRNA	mitochondrially encoded Proline-tRNA
bcl2l1	342.73	Protein coding	BCL2-like 1
LOC106535040	341.592	Protein coding	adenylyl cyclase-associated protein 1-like
LOC106515271	339.71	Protein coding	small ubiquitin-related modifier 2
LOC106535866	338.43	Protein coding	heat shock cognate 70 kDa protein
naa50	338.132	Protein coding	N(alpha)-acetyltransferase 50, NatE catalytic subunit
hypk	336.836	Protein coding	huntingtin interacting protein K
LOC106513234	333.264	Protein coding	heterogeneous nuclear ribonucleoprotein A0-like
psap	330.802	Protein coding	prosaposin,
rrm2	330.726	Protein coding	ribonucleotide reductase M2,
LOC106525977	329.86	Protein coding	uncharacterized LOC106525977
rpl13a	328.637	Protein coding	ribosomal protein L13a
LOC106512282	328.392	lncRNA	#N/A
LOC106534515	326.839	Protein coding	ubiquitin-conjugating enzyme E2 E1
LOC106524408	325.854	Protein coding	cytochrome c oxidase subunit 5B, mitochondrial-like
LOC106516137	325.147	Protein coding	serine/arginine-rich splicing factor 3
eif4g2	324.085	Protein coding	eukaryotic translation initiation factor 4 gamma, 2
tmem59	324.001	Protein coding	transmembrane protein 59,
gnb2l1	322.63	Protein coding	guanine nucleotide binding protein (G protein), beta polypeptide 2-like 1
LOC106520743	318.395	Protein coding	transcription factor BTF3 homolog 4,
LOC106525186	317.907	Protein coding	protein LSM14 homolog B-like
LOC106530841	316.52	Protein coding	homeobox protein DLX-1-like
LOC106518894	316.107	Protein coding	SH3 domain-containing YSC84-like protein 1
mos	316.022	Protein coding	v-mos Moloney murine sarcoma viral oncogene homolog
vdac2	315.165	Protein coding	voltage-dependent anion channel 2
LOC106526369	314.471	Protein coding	protein arginine N-methyltransferase 1
myc	312.478	Protein coding	v-myc avian myelocytomatosis viral oncogene homolog
LOC106512312	311.716	Protein coding	high choriolytic enzyme 1-like
LOC106530594	311.154	Protein coding	heterogeneous nuclear ribonucleoprotein A/B-like
tspan6	310.525	Protein coding	tetraspanin 6
LOC106515033	307.722	Protein coding	ornithine decarboxylase antizyme 1-like
LOC106531747	307.366	Protein coding	kinesin-like protein KIF11
LOC106520876	305.813	Protein coding	40S ribosomal protein S27,
LOC106534436	304.561	Protein coding	kunitz-type serine protease inhibitor 6-like
hnrnpa0	304.097	Protein coding	heterogeneous nuclear ribonucleoprotein A0,
ssr3	302.272	Protein coding	signal sequence receptor, gamma (translocon-associated protein gamma)
smim11a	300.558	Protein coding	small integral membrane protein 11A
LOC106533764	300.237	Protein coding	eukaryotic translation initiation factor 5A-1-like
lsm3	299.411	Protein coding	LSM3 homolog, U6 small nuclear RNA and mRNA degradation associated
LOC106526939	299.256	Protein coding	peroxiredoxin-1-like
txndc9	297.328	Protein coding	thioredoxin domain containing 9
LOC106513839	296.936	Protein coding	prothymosin alpha-A-like,
rpl7a	295.121	Protein coding	ribosomal protein L7a
LOC106519311	294.916	Protein coding	lamina-associated polypeptide 2, isoforms beta/delta/epsilon/gamma-like
LOC106535735	294.256	Protein coding	calpain-5-like
cmtm6	293.923	Protein coding	CKLF-like MARVEL transmembrane domain containing 6
atp5o	293.863	Protein coding	ATP synthase, H+ transporting, mitochondrial F1 complex, O subunit
LOC106511208	292.87	Protein coding	brain protein I3-like
tRNALeu2-2	291.618	tRNA	mitochondrially encoded Leucine2-tRNA copy 2
rps16	290.396	Protein coding	ribosomal protein S16
ccng1	288.051	Protein coding	cyclin G1
LOC106521348	287.726	Protein coding	carbonic anhydrase 12-like
cyyr1	286.937	Protein coding	cysteine/tyrosine-rich 1
tRNALeu2-1	286.766	tRNA	mitochondrially encoded Leucine2-tRNA copy 1
LOC106523106	286.156	Protein coding	nucleophosmin-like,
btf3	284.253	Protein coding	basic transcription factor 3
LOC106525949	283.404	Protein coding	tubulin alpha-1D chain-like
rpl10a	283.034	Protein coding	ribosomal protein L10a
LOC106527300	282.52	Protein coding	EH domain-containing protein 4-like
anapc10	281.82	Protein coding	anaphase promoting complex subunit 10,
pdlim1	281.436	Protein coding	PDZ and LIM domain 1
chmp2b	279.028	Protein coding	charged multivesicular body protein 2B
LOC106535432	278.493	Protein coding	stress-associated endoplasmic reticulum protein 1-like,
LOC106536977	276.466	Protein coding	protein DEK-like
pgrmc1	276.097	Protein coding	progesterone receptor membrane component 1
LOC106514254	275.988	Protein coding	non-canonical poly(A) RNA polymerase PAPD7-like,
pfkfb3	275.666	Protein coding	6-phosphofructo-2-kinase/fructose-2,6-biphosphatase 3,
LOC106526189	275.268	Protein coding	gap junction gamma-1 protein-like
LOC106512131	274.722	Protein coding	acidic leucine-rich nuclear phosphoprotein 32 family member A-like
shcbp1	273.865	Protein coding	SHC SH2-domain binding protein 1,
LOC106531967	272.482	Protein coding	deoxyribonuclease-1-like
mapk6	272.212	Protein coding	mitogen-activated protein kinase 6,
klhl13	272.138	Protein coding	kelch-like family member 13,
LOC106523032	271.99	Protein coding	protein-L-isoaspartate O-methyltransferase domain-containing protein 2-like
ybx1	271.879	Protein coding	Y box binding protein 1,
cdc6	271.756	Protein coding	cell division cycle 6
plxdc2	271.258	Protein coding	plexin domain containing 2
LOC106523407	271.228	Protein coding	zygote arrest protein 1-like
LOC106524061	270.878	Protein coding	rho-related GTP-binding protein RhoC-like
eef1g	270.275	Protein coding	eukaryotic translation elongation factor 1 gamma
LOC106512772	269.568	Protein coding	DNA-directed RNA polymerase II subunit RPB4-like
LOC106529846	268.991	Protein coding	N-acetyllactosaminide beta-1,3-N-acetylglucosaminyltransferase 2-like
LOC106524521	268.878	pseudogene	#N/A
LOC106521912	268.169	Protein coding	60S ribosomal protein L26
eif1ax	264.17	Protein coding	eukaryotic translation initiation factor 1A, X-linked,
timm13	264.045	Protein coding	translocase of inner mitochondrial membrane 13 homolog (yeast)
pabpn1l	263.107	Protein coding	poly(A) binding protein, nuclear 1-like (cytoplasmic)
LOC106533198	261.297	Protein coding	eukaryotic initiation factor 4A-I
LOC106515708	260.291	Protein coding	ribonuclease UK114-like
LOC106516630	259.535	Protein coding	glutamate dehydrogenase, mitochondrial
serinc1	259.324	Protein coding	serine incorporator 1
aurka	259.216	Protein coding	aurora kinase A
LOC106518730	259.147	Protein coding	kelch-like protein 20
sap18	259.116	Protein coding	Sin3A-associated protein, 18kDa
nccrp1	258.746	Protein coding	non-specific cytotoxic cell receptor protein 1 homolog (zebrafish)
LOC106528981	258.241	Protein coding	surfeit locus protein 4
rpl17	258.184	Protein coding	ribosomal protein L17
rpl8	257.972	Protein coding	ribosomal protein L8
rpl35	257.945	Protein coding	ribosomal protein L35
LOC106518490	257.706	Protein coding	tetraspanin-8-like
LOC106529056	256.228	Protein coding	zinc finger protein OZF-like,
LOC106528271	255.521	Protein coding	profilin-2-like,
uba52	255.476	Protein coding	ubiquitin A-52 residue ribosomal protein fusion product 1
agps	255.293	Protein coding	alkylglycerone phosphate synthase
LOC106535639	255.186	Protein coding	nuclear protein 1-like
LOC106517678	253.891	Protein coding	60S acidic ribosomal protein P2-like
rpsa	253.649	Protein coding	ribosomal protein SA
lmna	251.594	Protein coding	lamin A/C,
LOC106534875	251.157	Protein coding	uncharacterized LOC106534875,
sox3	250.872	Protein coding	SRY (sex determining region Y)-box 3
mapkapk2	250.707	Protein coding	mitogen-activated protein kinase-activated protein kinase 2
hells	250.279	Protein coding	helicase, lymphoid-specific
kdf1	249.04	Protein coding	keratinocyte differentiation factor 1
LOC106511510	248.895	Protein coding	40S ribosomal protein S14-like
LOC106534642	248.225	pseudogene	#N/A
tpd52	248.05	Protein coding	tumor protein D52,
ddx4	247.68	Protein coding	DEAD (Asp-Glu-Ala-Asp) box polypeptide 4
g3bp2	246.904	Protein coding	GTPase activating protein (SH3 domain) binding protein 2
LOC106532800	246.669	lncRNA	#N/A
LOC106513915	246.6	Protein coding	neuroblast differentiation-associated protein AHNAK-like,
LOC106534504	246.557	Protein coding	polyadenylate-binding protein 1-like
srsf1	246.287	Protein coding	serine/arginine-rich splicing factor 1
akr1a1	246.274	Protein coding	aldo-keto reductase family 1, member A1 (aldehyde reductase),
LOC106534643	244.007	Protein coding	histone-binding protein N1/N2-like
tmbim6	242.437	Protein coding	transmembrane BAX inhibitor motif containing 6
rpl28	241.622	Protein coding	ribosomal protein L28
lysmd2	240.876	Protein coding	LysM, putative peptidoglycan-binding, domain containing 2
rps6	238.706	Protein coding	ribosomal protein S6
LOC106536535	238.437	Protein coding	DNA damage-inducible transcript 4 protein-like
LOC106523941	238.18	Protein coding	ubiquitin-conjugating enzyme E2 A-like,
LOC106525898	236.958	Protein coding	caltractin-like
rcc1	236.775	Protein coding	regulator of chromosome condensation 1
LOC106519068	236.525	Protein coding	ubiquitin-conjugating enzyme E2 variant 1-like
LOC106518740	236.384	Protein coding	uncharacterized LOC106518740
plk1	235.282	Protein coding	polo-like kinase 1
LOC106531477	234.465	Protein coding	RING finger protein 223-like
LOC106510755	234.16	Protein coding	adenylyl cyclase-associated protein 1-like
por	233.641	Protein coding	P450 (cytochrome) oxidoreductase,
LOC106519931	232.918	Protein coding	high choriolytic enzyme 1-like
dazl	232.364	Protein coding	deleted in azoospermia-like,
LOC106511800	230.688	Protein coding	proteasome subunit beta type-6-like
arl6ip1	229.377	Protein coding	ADP-ribosylation factor-like 6 interacting protein 1
fam96a	229.141	Protein coding	family with sequence similarity 96, member A
surf4	228.903	Protein coding	surfeit 4
LOC106518264	228.848	Protein coding	serine/threonine-protein phosphatase 4 regulatory subunit 2-B-like
zdhhc13	228.549	Protein coding	zinc finger, DHHC-type containing 13,
LOC106525694	227.894	Protein coding	cytospin-A-like
larp6	227.476	Protein coding	La ribonucleoprotein domain family, member 6
LOC106535591	225.64	Protein coding	prostaglandin E synthase 3-like
nutf2	225.372	Protein coding	nuclear transport factor 2,
fbxo5	223.901	Protein coding	F-box protein 5
LOC106532408	223.367	Protein coding	mitochondrial import receptor subunit TOM20 homolog
atp5d	222.501	Protein coding	ATP synthase, H+ transporting, mitochondrial F1 complex, delta subunit
tRNAGlu	222.026	tRNA	mitochondrially encoded Glutamic-tRNA
mrpl18	221.453	Protein coding	mitochondrial ribosomal protein L18,
LOC106528418	221.382	Protein coding	plasminogen activator inhibitor 1 RNA-binding protein-like,
LOC106524506	221.149	Protein coding	peptidyl-prolyl cis-trans isomerase FKBP1A-like
rpl14	220.774	Protein coding	ribosomal protein L14
LOC106534646	220.672	Protein coding, misc_RNA	cytochrome P450,70-like,
cfl2	220.568	Protein coding	cofilin 2 (muscle)
commd2	220.263	Protein coding	COMM domain containing 2
pcna	218.074	Protein coding	proliferating cell nuclear antigen
atp8b1	217.834	Protein coding	ATPase, aminophospholipid transporter, class I, type 8B, member 1
snrpd2	217.716	Protein coding	small nuclear ribonucleoprotein D2 polypeptide 16.5kDa
lsm14a	217.685	Protein coding	LSM14A mRNA processing body assembly factor,
snu13	217.537	Protein coding	SNU13 homolog, small nuclear ribonucleoprotein (U4/U6.U5)
rps5	216.917	Protein coding	ribosomal protein S5
thoc3	216.676	Protein coding	THO complex 3
LOC106515092	216.606	Protein coding	pyruvate kinase PKM-like
prelid1	216.518	Protein coding	PRELI domain containing 1
tmpo	216.07	Protein coding	thymopoietin
lamtor1	216.021	Protein coding	late endosomal/lysosomal adaptor, MAPK and MTOR activator 1
rpl7	215.499	Protein coding	ribosomal protein L7
tmsb15b	214.153	Protein coding	thymosin beta 15B
LOC106523023	214.111	Protein coding	selenide, water dikinase 1-like
LOC106525175	213.996	Protein coding	6-phosphofructo-2-kinase/fructose-2,6-bisphosphatase 4-like,
arpp19	213.518	Protein coding	cAMP-regulated phosphoprotein, 19kDa
rpl27a	213.189	Protein coding	ribosomal protein L27a
atg3	213.031	Protein coding	autophagy related 3,
LOC106513982	212.857	Protein coding	LIM domain only protein 7-like
blcap	212.274	Protein coding	bladder cancer associated protein
tcp1	211.877	Protein coding	t-complex 1
bri3	211.572	Protein coding	brain protein I3
LOC106527288	211.251	Protein coding	REST corepressor 1-like
ube2b	209.965	Protein coding	ubiquitin-conjugating enzyme E2B
sh2d5	209.924	Protein coding	SH2 domain containing 5,
LOC106519514	209.516	Protein coding	sorting nexin-10A-like
LOC106523012	209.386	Protein coding	tubulin alpha chain-like
snrpb2	208.433	Protein coding	small nuclear ribonucleoprotein polypeptide B
LOC106536663	208.244	Protein coding	occludin-like
tma7	208.111	Protein coding	translation machinery associated 7 homolog (S. cerevisiae)
rps29	207.825	Protein coding	ribosomal protein S29
LOC106516067	207.562	Protein coding	tetratricopeptide repeat protein 9C-like
LOC106530971	207.137	Protein coding	serpin A3-5-like
LOC106510751	207.101	Protein coding	ATP-dependent DNA helicase PIF1-like
aktip	206.787	Protein coding	AKT interacting protein,
cdt1	205.957	Protein coding	chromatin licensing and DNA replication factor 1,
rcc2	205.725	Protein coding	regulator of chromosome condensation 2,
LOC106518665	205.222	Protein coding	metalloproteinase inhibitor 2-like
map1lc3a	205.182	Protein coding	microtubule-associated protein 1 light chain 3 alpha
LOC106514866	204.46	Protein coding	borealin-2-like,
atp5h	204.421	Protein coding	ATP synthase, H+ transporting, mitochondrial Fo complex, subunit d,
cdc25b	204.271	Protein coding	cell division cycle 25B
ran	203.989	Protein coding	RAN, member RAS oncogene family
uchl1	203.422	Protein coding	ubiquitin carboxyl-terminal esterase L1 (ubiquitin thiolesterase)
tdp2	203.333	Protein coding	tyrosyl-DNA phosphodiesterase 2,
irf6	202.805	Protein coding	interferon regulatory factor 6,
LOC106519927	202.562	Protein coding	dynein light chain 2, cytoplasmic-like
LOC106524200	201.789	Protein coding	protein brambleberry-like,
hspd1	201.785	Protein coding	heat shock 60kDa protein 1 (chaperonin),
LOC106511248	201.057	Protein coding	serine/threonine-protein phosphatase 2A catalytic subunit beta isoform,
dgat2	200.648	Protein coding	diacylglycerol O-acyltransferase 2
LOC106530012	200.036	Protein coding	cdc42 effector protein 4-like
abcf2	199.956	Protein coding	ATP-binding cassette, sub-family F (GCN20), member 2
ost4	199.734	Protein coding	oligosaccharyltransferase complex subunit 4 (non-catalytic)
LOC106526053	199.694	Protein coding	zinc metalloproteinase nas-4-like,
incenp	199.112	Protein coding	inner centromere protein antigens 135/155kDa,
arhgdia	198.035	Protein coding	Rho GDP dissociation inhibitor (GDI) alpha
LOC106532054	197.829	Protein coding	CD82 antigen-like
fscn1	197.252	Protein coding	fascin actin-bundling protein 1
LOC106512413	196.559	Protein coding	la-related protein 7-like
LOC106519715	196.422	Protein coding	KH domain-containing, RNA-binding, signal transduction-associated protein 1-like
LOC106511189	196.223	Protein coding	UDP-N-acetylhexosamine pyrophosphorylase-like protein 1
ezr	195.098	Protein coding	ezrin,
LOC106517828	194.768	Protein coding	choline transporter-like protein 2,
LOC106524679	194.487	Protein coding	uncharacterized LOC106524679
LOC106511461	194.456	Protein coding	ADP-ribosylation factor 4
dctd	194.251	Protein coding	dCMP deaminase
LOC106534799	194.233	Protein coding	tubulin alpha chain-like
rpl24	193.596	Protein coding	ribosomal protein L24
LOC106529288	193.432	Protein coding	radixin
LOC106514001	192.865	Protein coding	60S ribosomal protein L36a
polr2l	192.761	Protein coding	polymerase (RNA) II (DNA directed) polypeptide L, 7.6kDa
LOC106525468	192.583	Protein coding	trithorax group protein osa-like
rpl37	192.188	Protein coding	ribosomal protein L37
LOC106534834	192.051	Protein coding	ferritin, heavy subunit
clta	191.846	Protein coding	clathrin, light chain A,
LOC106513565	191.673	Protein coding	transmembrane protein 230-like,
LOC106521105	191.526	Protein coding	uncharacterized LOC106521105,
LOC106522773	191.125	Protein coding	calpain-5-like
naa10	190.806	Protein coding	N(alpha)-acetyltransferase 10, NatA catalytic subunit,
mif	190.771	Protein coding	macrophage migration inhibitory factor (glycosylation-inhibiting factor)
rps9	190.287	Protein coding	ribosomal protein S9
etf1	189.688	Protein coding	eukaryotic translation termination factor 1,
hmha1	189.071	Protein coding	histocompatibility (minor) HA-1,
tjp2	189.037	Protein coding	tight junction protein 2,
psma6	187.785	Protein coding	proteasome subunit alpha 6
snrpd3	187.727	Protein coding	small nuclear ribonucleoprotein D3 polypeptide 18kDa,
LOC106535554	187.554	Protein coding	guanine nucleotide-binding protein G(i) subunit alpha-1
rpl13	187.514	Protein coding	ribosomal protein L13
march7	187.283	Protein coding	membrane-associated ring finger (C3HC4) 7, E3 ubiquitin protein ligase
LOC106512647	187.072	Protein coding	PAS domain-containing serine/threonine-protein kinase-like
LOC106522321	186.438	Protein coding	ubiquinol-cytochrome-c reductase complex assembly factor 1
haus7	185.794	Protein coding	HAUS augmin-like complex, subunit 7
LOC106534781	185.365	Protein coding	adenylyl cyclase-associated protein 1-like
LOC106519013	185.121	lncRNA	#N/A
fbl	184.544	Protein coding	fibrillarin
rps18	184.363	Protein coding	ribosomal protein S18
dapk3	183.839	Protein coding	death-associated protein kinase 3,
tm9sf2	183.64	Protein coding	transmembrane 9 superfamily member 2
mthfsd	183.543	Protein coding	methenyltetrahydrofolate synthetase domain containing,
sqstm1	183.252	Protein coding	sequestosome 1,
stard10	182.51	Protein coding	StAR-related lipid transfer (START) domain containing 10
LOC106535791	182.451	Protein coding	serpin A3-4-like
cops8	182.415	Protein coding	COP9 signalosome subunit 8
LOC106536379	182.37	Protein coding	barrier-to-autointegration factor-like,
LOC106525395	182.099	Protein coding, misc_RNA	E3 ubiquitin-protein ligase makorin-1-like,
LOC106535544	181.612	Protein coding	far upstream element-binding protein 2-like
cript	181.133	Protein coding	cysteine-rich PDZ-binding protein
tnfrsf12a	181.003	Protein coding	tumor necrosis factor receptor superfamily, member 12A
LOC106512079	180.818	Protein coding	cytochrome b5-like
LOC106527248	180.59	Protein coding	REST corepressor 1-like
LOC106528792	180.559	Protein coding	baculoviral IAP repeat-containing protein 5.2-like
mylip	180.458	Protein coding	myosin regulatory light chain interacting protein
LOC106533361	180.375	Protein coding	MARCKS-related protein-like
LOC106526837	180.247	Protein coding	cytochrome c oxidase subunit 5A, mitochondrial-like
LOC106529148	179.884	Protein coding	cell division control protein 42 homolog
LOC106515257	179.303	Protein coding	zinc finger protein OZF-like
sf3b6	178.923	Protein coding	splicing factor 3b, subunit 6, 14kDa
slc10a7	178.499	Protein coding	solute carrier family 10, member 7
pole4	178.292	Protein coding	polymerase (DNA-directed), epsilon 4, accessory subunit,
LOC106514734	178.28	Protein coding	cell division cycle-associated protein 7-like
c1d	178.043	Protein coding	C1D nuclear receptor corepressor
LOC106524782	177.907	lncRNA	#N/A
LOC106513562	177.753	Protein coding	serine/threonine-protein phosphatase 2A 55 kDa regulatory subunit B alpha isoform-like
fau	177.53	Protein coding	Finkel-Biskis-Reilly murine sarcoma virus (FBR-MuSV) ubiquitously expressed
LOC106525119	177.353	Protein coding	PC-esterase domain-containing protein 1A-like,
rpl18	177.329	Protein coding	ribosomal protein L18
LOC106529926	176.216	Protein coding	SWI/SNF-related matrix-associated actin-dependent regulator of chromatin subfamily E member 1-like,
LOC106515359	175.849	Protein coding	PCTP-like protein
ptrhd1	175.665	Protein coding	peptidyl-tRNA hydrolase domain containing 1
LOC106535335	174.914	Protein coding	nucleolar transcription factor 1-like
LOC106523874	174.855	Protein coding	importin subunit alpha-1-like
LOC106512028	173.884	Protein coding	annexin A5-like
LOC106514575	173.753	Protein coding	POU domain, class 5, transcription factor 1-like
cbx3	172.927	Protein coding	chromobox homolog 3
polr2i	172.899	Protein coding	polymerase (RNA) II (DNA directed) polypeptide I, 14.5kDa
tm9sf3	172.814	Protein coding	transmembrane 9 superfamily member 3
LOC106525414	172.098	Protein coding	nuclear transcriptional regulator 1-like protein
aifm2	172.068	Protein coding	apoptosis-inducing factor, mitochondrion-associated, 2
ube2m	171.915	Protein coding	ubiquitin-conjugating enzyme E2M
LOC106522994	171.879	Protein coding	U8 snoRNA-decapping enzyme-like,
LOC106522004	171.08	Protein coding	ADP-ribosylation factor 1,
LOC106527609	171.051	Protein coding	cationic amino acid transporter 2-like,
mycbp	170.895	Protein coding	MYC binding protein
tp53	170.7	Protein coding	tumor protein p53
LOC106517846	170.671	Protein coding	ATP-dependent RNA helicase DDX39A
LOC106531091	170.541	Protein coding	far upstream element-binding protein 2-like
agpat5	170.539	Protein coding	1-acylglycerol-3-phosphate O-acyltransferase 5,
LOC106532964	170.328	Protein coding	nicotinamide riboside kinase 2-like
rps15a	170.284	Protein coding	ribosomal protein S15a
LOC106523722	170.239	Protein coding	serine/threonine-protein phosphatase PP1-beta catalytic subunit
ormdl1	169.97	Protein coding	ORMDL sphingolipid biosynthesis regulator 1
aimp1	169.494	Protein coding	aminoacyl tRNA synthetase complex-interacting multifunctional protein 1
cttn	168.799	Protein coding	cortactin
vamp8	168.134	Protein coding	vesicle-associated membrane protein 8
LOC106512455	167.894	Protein coding	uncharacterized LOC106512455
LOC106530551	167.85	lncRNA	#N/A
LOC106522599	167.763	Protein coding	teratocarcinoma-derived growth factor-like
gale	167.641	Protein coding	UDP-galactose-4-epimerase,
LOC106520120	167.555	Protein coding	rho GTPase-activating protein 11A-like,
crkl	166.833	Protein coding	v-crk avian sarcoma virus CT10 oncogene homolog-like
rfc2	165.426	Protein coding	replication factor C (activator 1) 2, 40kDa
ncbp1	165.341	Protein coding	nuclear cap binding protein subunit 1, 80kDa
LOC106512899	165.232	Protein coding	cytochrome c-b,
pgrmc2	165.151	Protein coding	progesterone receptor membrane component 2
arf1	164.891	Protein coding	ADP-ribosylation factor 1
cir1	164.224	Protein coding	corepressor interacting with RBPJ, 1,
edf1	164.135	Protein coding	endothelial differentiation-related factor 1
LOC106528973	163.991	Protein coding	calpain-1 catalytic subunit-like
LOC106534100	163.99	Protein coding	isocitrate dehydrogenase [NAD] subunit alpha, mitochondrial
LOC106518874	163.832	Protein coding	60S ribosomal protein L3
nsmce4a	163.24	Protein coding	NSE4 homolog A, SMC5-SMC6 complex component,
pif1	163.227	Protein coding	PIF1 5'-to-3' DNA helicase
naa15	162.758	Protein coding	N(alpha)-acetyltransferase 15, NatA auxiliary subunit
LOC106516398	162.512	Protein coding	myelin protein zero-like protein 2
LOC106526312	162.469	Protein coding	immediate early response gene 2 protein-like
LOC106516399	162.435	Protein coding	transgelin-like,
LOC106527312	161.91	Protein coding	chromobox protein homolog 1-like
spsb1	161.873	Protein coding	splA/ryanodine receptor domain and SOCS box containing 1
LOC106518078	161.857	Protein coding	cyclin-dependent kinase 4-like,
LOC106520303	160.519	Protein coding	hypoxanthine-guanine phosphoribosyltransferase-like,
LOC106518725	160.454	Protein coding	ER lumen protein-retaining receptor 2
ube2c	160.4	Protein coding	ubiquitin-conjugating enzyme E2C
trmt112	160.292	Protein coding	tRNA methyltransferase 11-2 homolog (S. cerevisiae),
cwc15	159.759	Protein coding	CWC15 spliceosome-associated protein
LOC106524523	159.661	Protein coding	myosin regulatory light polypeptide 9
LOC106522937	159.519	Protein coding	dnaJ homolog subfamily C member 3-like,
LOC106513743	159.376	Protein coding	tetraspanin-3-like
flot2	158.952	Protein coding	flotillin 2,
mme	158.894	Protein coding	membrane metallo-endopeptidase,
LOC106527632	158.489	Protein coding	60S ribosomal protein L19,
LOC106519619	158.342	Protein coding	breast cancer anti-estrogen resistance protein 3-like
LOC106518373	157.95	Protein coding	myosin regulatory light polypeptide 9
LOC106517040	157.887	Protein coding	borealin-like,
magoh	157.674	Protein coding	mago homolog, exon junction complex core component
stbd1	157.322	Protein coding	starch binding domain 1
LOC106518498	157.195	Protein coding	cell death activator CIDE-3-like,
trim36	157.124	Protein coding	tripartite motif containing 36,
mknk2	156.751	Protein coding	MAP kinase interacting serine/threonine kinase 2
LOC106518985	156.729	Protein coding	cAMP-regulated phosphoprotein 19-A-like
LOC106535585	156.328	Protein coding	kelch domain-containing protein 1-like,
LOC106518945	156.047	Protein coding	uncharacterized LOC106518945
rpl35a	155.64	Protein coding	ribosomal protein L35a
LOC106512128	155.401	lncRNA	#N/A
LOC106537110	155.349	Protein coding	uncharacterized LOC106537110
LOC106518002	155.17	Protein coding	protein transport protein Sec61 subunit alpha-like
LOC106511678	155.112	Protein coding	pentraxin fusion protein-like
galnt3	155.093	Protein coding	polypeptide N-acetylgalactosaminyltransferase 3,
sptlc1	154.838	Protein coding	serine palmitoyltransferase, long chain base subunit 1
ntmt1	154.807	Protein coding	N-terminal Xaa-Pro-Lys N-methyltransferase 1,
LOC106513713	154.758	Protein coding	uncharacterized LOC106513713
LOC106530331	154.72	Protein coding	15 kDa selenoprotein
ube2g1	154.546	Protein coding	ubiquitin-conjugating enzyme E2G 1
LOC106510862	153.371	Protein coding	ras-related protein Rab-6A
idi1	153.364	Protein coding	isopentenyl-diphosphate delta isomerase 1
rps3a	153.211	Protein coding	ribosomal protein S3A
man2b1	152.834	Protein coding	mannosidase, alpha, class 2B, member 1
LOC106535546	152.731	Protein coding	myosin light polypeptide 6-like
LOC106525693	152.421	Protein coding	serine/threonine-protein phosphatase PP1-beta catalytic subunit-like
LOC106531712	151.642	Protein coding, misc_RNA	uncharacterized LOC106531712,
LOC106519138	151.493	Protein coding	methylmalonic aciduria and homocystinuria type D homolog, mitochondrial-like
LOC106536360	151.388	Protein coding	calcium/calmodulin-dependent protein kinase type II delta 1 chain-like
dcun1d2	151.263	Protein coding	DCN1, defective in cullin neddylation 1, domain containing 2
fam3a	150.543	Protein coding	family with sequence similarity 3, member A,
ctnnd1	150.488	Protein coding	catenin (cadherin-associated protein), delta 1,
LOC106510964	150.397	Protein coding	elongation factor 1-alpha-like
gpx3	149.643	Protein coding	glutathione peroxidase 3
LOC106525685	149.49	Protein coding	akirin-2-like,
cops6	149.335	Protein coding	COP9 signalosome subunit 6
zfyve21	149.109	Protein coding	zinc finger, FYVE domain containing 21
LOC106521145	148.983	Protein coding	aromatase-like
ATPase8	148.584	Protein coding	mitochondrially encoded ATP synthase 8
LOC106512142	148.379	Protein coding	cytochrome b-c1 complex subunit 6, mitochondrial-like
atp5e	148.297	Protein coding	ATP synthase, H+ transporting, mitochondrial F1 complex, epsilon subunit
stra13	147.786	Protein coding	stimulated by retinoic acid 13
LOC106515678	147.697	Protein coding	ras-related protein Rap-2c
nudc	147.647	Protein coding	nudC nuclear distribution protein,
LOC106536108	147.621	Protein coding	transmembrane protein 87A-like
LOC106516484	147.599	Protein coding	uncharacterized LOC106516484
tspan31	147.417	Protein coding	tetraspanin 31
atp5g3	146.986	Protein coding	ATP synthase, H+ transporting, mitochondrial Fo complex, subunit C3 (subunit 9),
LOC106534079	146.625	Protein coding	chromosome unknown open reading frame, human C17orf85
ncbp2	146.556	Protein coding	nuclear cap binding protein subunit 2, 20kDa
LOC106519635	146.452	Protein coding	actin-related protein 2/3 complex subunit 1B-like,
LOC106510975	146.152	Protein coding	calpain-1 catalytic subunit-like
LOC106536570	146.146	Protein coding	microtubule-associated proteins 1A/1B light chain 3A-like
LOC106518406	146.016	Protein coding	chromosome unknown open reading frame, human C6orf203
LOC106514720	145.479	Protein coding	protein shisa-5-like
wdr1	145.441	Protein coding	WD repeat domain 1
rab18	145.196	Protein coding	RAB18, member RAS oncogene family
LOC106535465	144.652	pseudogene	#N/A
LOC106535246	144.638	Protein coding	transmembrane protease serine 9-like,
LOC106519358	144.361	Protein coding	probable histone deacetylase 1-B,
LOC106520317	144.329	Protein coding	ADP-ribosylation factor 5-like
LOC106534517	144.32	Protein coding	zona pellucida sperm-binding protein 4-like
LOC106515984	144.287	Protein coding	zinc-binding protein A33-like
LOC106534205	144.141	pseudogene	#N/A
rnf8	144.089	Protein coding	ring finger protein 8, E3 ubiquitin protein ligase,
sec61b	143.91	Protein coding	Sec61 translocon beta subunit
nadk	143.855	Protein coding	NAD kinase,
LOC106528158	143.608	Protein coding	PAS domain-containing serine/threonine-protein kinase-like
LOC106522907	143.413	Protein coding	integrin beta-1-like
LOC106512297	143.143	Protein coding	cytokine receptor-like factor 3
fyttd1	142.911	Protein coding	forty-two-three domain containing 1,
LOC106536443	142.717	Protein coding	protein DEK-like
anxa10	142.638	Protein coding	annexin A10
uba5	142.35	Protein coding	ubiquitin-like modifier activating enzyme 5
LOC106520275	142.256	Protein coding	ubiquitin-conjugating enzyme E2 H-like
ppm1g	141.954	Protein coding	protein phosphatase, Mg2+/Mn2+ dependent, 1G,
ccnh	141.618	Protein coding	cyclin H
LOC106534597	141.24	Protein coding	bridging integrator 2-like
dad1	141.225	Protein coding	defender against cell death 1
uxs1	140.953	Protein coding	UDP-glucuronate decarboxylase 1,
LOC106519594	140.89	Protein coding	cell division control protein 42 homolog
scarb2	140.734	Protein coding	scavenger receptor class B, member 2
LOC106515800	140.657	Protein coding	antizyme inhibitor 1-like
LOC106522270	140.472	Protein coding	gap junction gamma-1 protein-like
LOC106515697	140.396	pseudogene	#N/A
eif3d	140.025	Protein coding	eukaryotic translation initiation factor 3, subunit D
snx8	139.921	Protein coding	sorting nexin 8
LOC106518245	138.512	Protein coding	NADH-cytochrome b5 reductase 3-like
LOC106518355	138.424	Protein coding	heme transporter hrg1-A-like
emp1	138.424	Protein coding	epithelial membrane protein 1
LOC106517011	138.36	Protein coding	voltage-dependent anion-selective channel protein 2
rpl36	138.158	Protein coding	ribosomal protein L36
tmem55a	137.917	Protein coding	transmembrane protein 55A
LOC106521997	137.892	Protein coding	akirin-2-like
LOC106511843	137.891	Protein coding	FH1/FH2 domain-containing protein 3-like
LOC106510838	137.762	Protein coding	protein argonaute-2
LOC106524269	137.646	Protein coding	dnaJ homolog subfamily A member 2-like
LOC106519531	137.035	lncRNA	#N/A
LOC106514380	136.967	Protein coding	dnaJ homolog subfamily A member 4-like,
LOC106531444	136.926	Protein coding	snRNA-activating protein complex subunit 1-like
slc25a25	136.831	Protein coding	solute carrier family 25 (mitochondrial carrier 3B phosphate carrier), member 25
LOC106525359	136.41	Protein coding	uncharacterized LOC106525359,
LOC106522311	136.342	Protein coding, misc_RNA	extensin-like,
sh3yl1	136.169	Protein coding	SH3 and SYLF domain containing 1
LOC106529973	136.116	Protein coding	chromosome unknown open reading frame, human C20orf27
LOC106521200	136.089	Protein coding	mortality factor 4-like protein 1
LOC106533449	135.913	Protein coding	casein kinase I isoform epsilon,
LOC106526928	135.573	Protein coding	aly/REF export factor 2-like
capzb	135.476	Protein coding	capping protein (actin filament) muscle Z-line, beta,
LOC106535589	135.33	Protein coding	nascent polypeptide-associated complex subunit alpha, muscle-specific form-like
LOC106511986	135.17	Protein coding	nicotinamide riboside kinase 2-like
rpl21	135.135	Protein coding	ribosomal protein L21
xpo1	134.926	Protein coding	exportin 1
rps26	134.905	Protein coding	ribosomal protein S26
LOC106525259	134.832	Protein coding	oxysterol-binding protein-related protein 7-like,
rbp7	134.739	Protein coding	retinol binding protein 7, cellular
LOC106536918	134.557	Protein coding	DNA topoisomerase I, mitochondrial-like
LOC106530882	134.478	Protein coding	uncharacterized LOC106530882,
LOC106520807	134.348	Protein coding	eukaryotic translation initiation factor 3 subunit F-like
LOC106532334	134.232	Protein coding	28 kDa heat- and acid-stable phosphoprotein-like
bcap31	133.961	Protein coding	B-cell receptor-associated protein 31
ipo5	133.93	Protein coding	importin 5
LOC106535475	133.842	Protein coding	cytochrome c oxidase assembly factor 3 homolog, mitochondrial
fkbp2	133.41	Protein coding	FK506 binding protein 2, 13kDa
LOC106516159	133.391	Protein coding	adaptin ear-binding coat-associated protein 2-like,
LOC106528548	133.207	Protein coding	dual specificity mitogen-activated protein kinase kinase 6-like
LOC106512563	132.762	Protein coding	FH1/FH2 domain-containing protein 3-like
slirp	132.707	Protein coding	SRA stem-loop interacting RNA binding protein
uhrf1	132.539	Protein coding	ubiquitin-like with PHD and ring finger domains 1
LOC106536057	132.42	Protein coding	lymphoid-restricted membrane protein-like
LOC106529425	132.276	Protein coding	transmembrane protein 238-like
txndc5	131.851	Protein coding	thioredoxin domain containing 5 (endoplasmic reticulum)
sec61g	131.536	Protein coding	Sec61 translocon gamma subunit
stk38	131.227	Protein coding	serine/threonine kinase 38,
LOC106527706	131.22	Protein coding	protein FAM110A-like
LOC106536884	131.218	Protein coding	ATP-dependent RNA helicase DDX19A-like
LOC106513722	131.121	lncRNA	#N/A
siva1	131.076	Protein coding	SIVA1, apoptosis-inducing factor
LOC106526935	131.075	Protein coding	keratin, type I cytoskeletal 13-like
LOC106525179	131.043	Protein coding	actin-related protein 2/3 complex subunit 4
LOC106530354	131.023	Protein coding	teratocarcinoma-derived growth factor-like
gabpa	130.737	Protein coding	GA binding protein transcription factor, alpha subunit 60kDa,
tfg	130.677	Protein coding	TRK-fused gene,
ube2w	130.515	Protein coding	ubiquitin-conjugating enzyme E2W (putative),
LOC106525180	130.145	Protein coding	RNA-binding protein 38-like
LOC106533681	130.047	Protein coding	1,25-dihydroxyvitamin D(3) 24-hydroxylase, mitochondrial
rad51ap1	129.784	Protein coding	RAD51 associated protein 1,
tacc3	129.688	Protein coding	transforming, acidic coiled-coil containing protein 3
LOC106511333	129.009	Protein coding	60S ribosomal protein L22
LOC106514621	128.945	Protein coding	adapter molecule crk-like
LOC106535987	128.649	Protein coding	histone RNA hairpin-binding protein-like,
pigk	128.638	Protein coding	phosphatidylinositol glycan anchor biosynthesis, class K
tsn	128.181	Protein coding	translin
LOC106523525	127.777	Protein coding	dnaJ homolog subfamily B member 9-like
kif11	127.522	Protein coding	kinesin family member 11
psma1	127.172	Protein coding	proteasome subunit alpha 1
ubl5	126.912	Protein coding	ubiquitin-like 5
LOC106526139	126.906	Protein coding	ADP/ATP translocase 2-like
arl11	126.652	Protein coding	ADP-ribosylation factor-like 11
pik3cb	126.421	Protein coding	phosphatidylinositol-4,5-bisphosphate 3-kinase, catalytic subunit beta,
LOC106523762	126.376	Protein coding	cbp/p300-interacting transactivator 3-like
LOC106529594	126.34	Protein coding	protein disulfide-isomerase A3-like
LOC106517805	126.145	Protein coding	UV excision repair protein RAD23 homolog A-like
tm9sf4	125.947	Protein coding	transmembrane 9 superfamily protein member 4,
cnn3	125.906	Protein coding	calponin 3, acidic
LOC106531880	125.893	Protein coding	LIM domain and actin-binding protein 1-like,
rpl29	125.878	Protein coding	ribosomal protein L29
LOC106513805	125.758	Protein coding	histone H3-like centromeric protein A,
timm8b	125.464	Protein coding	translocase of inner mitochondrial membrane 8 homolog B (yeast)
ryk	125.295	Protein coding	receptor-like tyrosine kinase,
strap	125.069	Protein coding	serine/threonine kinase receptor associated protein
snrnp40	124.915	Protein coding	small nuclear ribonucleoprotein 40kDa (U5)
LOC106537128	124.865	pseudogene	#N/A
LOC106525373	124.75	Protein coding	aurora kinase B-like
LOC106518969	124.685	Protein coding	transmembrane emp24 domain-containing protein 3-like
LOC106520011	124.627	Protein coding	atypical kinase ADCK3, mitochondrial-like
cep85	124.6	Protein coding	centrosomal protein 85kDa
hdgf	124.46	Protein coding	hepatoma-derived growth factor
LOC106522542	124.404	Protein coding	cytochrome c oxidase subunit 6A, mitochondrial
pdcd10	124.341	Protein coding	programmed cell death 10
LOC106533408	124.324	Protein coding	lipolysis-stimulated lipoprotein receptor-like,
LOC106513633	124.214	Protein coding	septin-2,
LOC106515053	124.136	Protein coding	uncharacterized protein C1orf21 homolog,
plekhg7	124.086	Protein coding	pleckstrin homology domain containing, family G (with RhoGef domain) member 7
LOC106515224	123.983	Protein coding	uncharacterized LOC106515224
arf5	123.876	Protein coding	ADP-ribosylation factor 5
LOC106526959	123.836	Protein coding	serpin A3-5-like
tk1	123.726	Protein coding	thymidine kinase 1, soluble
LOC106537148	123.717	Protein coding	uncharacterized LOC106537148
LOC106535733	123.452	Protein coding	DCN1-like protein 5,
LOC106535529	123.447	Protein coding	prostaglandin F2 receptor negative regulator-like
grb2	123.441	Protein coding	growth factor receptor-bound protein 2,
LOC106535108	123.254	Protein coding	UDP-N-acetylhexosamine pyrophosphorylase-like protein 1
LOC106534491	123.16	Protein coding	solute carrier family 12 member 9-like,
LOC106516379	122.977	Protein coding	E3 ubiquitin-protein ligase RNF167-like,
LOC106517715	122.925	Protein coding	FXYD domain-containing ion transport regulator 6-like,
znf706	122.884	Protein coding	zinc finger protein 706
LOC106527314	122.832	Protein coding	SH3 domain-containing protein 19-like,
eif4a3	122.713	Protein coding	eukaryotic translation initiation factor 4A3
LOC106518333	122.536	Protein coding	peptidyl-prolyl cis-trans isomerase FKBP1A-like
LOC106512846	121.967	lncRNA	#N/A
sar1b	121.797	Protein coding	secretion associated, Ras related GTPase 1B
plin4	121.758	Protein coding	perilipin 4
LOC106534670	121.597	Protein coding	engulfment and cell motility protein 1
abi1	121.377	Protein coding	abl-interactor 1,
LOC106535863	121.316	Protein coding	actin-binding protein anillin-like
LOC106526266	121.01	Protein coding	YY1-associated factor 2-like
clns1a	120.771	Protein coding	chloride channel, nucleotide-sensitive, 1A,
LOC106527430	120.77	Protein coding	neurofilament heavy polypeptide-like
rcn1	120.722	Protein coding	reticulocalbin 1, EF-hand calcium binding domain
taok3	120.704	Protein coding	TAO kinase 3
LOC106526584	120.542	pseudogene	#N/A
piwil2	120.433	Protein coding	piwi-like RNA-mediated gene silencing 2,
LOC106511001	120.326	Protein coding	hematological and neurological expressed 1 protein-like
LOC106528749	120.209	Protein coding	niban-like protein 1
pxk	120.181	Protein coding	PX domain containing serine/threonine kinase
LOC106526694	120.114	Protein coding	coxsackievirus and adenovirus receptor homolog,
LOC106532522	120.1	Protein coding	ras-related protein Rab-11B-like
LOC106533484	119.976	Protein coding	serine/threonine-protein phosphatase 4 regulatory subunit 2-B-like
LOC106521304	119.948	Protein coding	FYN-binding protein-like
LOC106533213	119.926	Protein coding	replication protein A 70 kDa DNA-binding subunit-like
styx	119.917	Protein coding	serine/threonine/tyrosine interacting protein
LOC106519069	119.892	Protein coding	N-acylneuraminate cytidylyltransferase-like
tpm4	119.863	Protein coding	tropomyosin 4,
LOC106529457	119.845	Protein coding	serine/threonine-protein phosphatase PP1-gamma catalytic subunit
LOC106523895	119.841	Protein coding	calcium/calmodulin-dependent protein kinase type II subunit delta-like
LOC106528623	119.713	Protein coding	uncharacterized LOC106528623
kifc3	119.372	Protein coding	kinesin family member C3,
hp1bp3	119.359	Protein coding	heterochromatin protein 1, binding protein 3
LOC106530103	119.343	Protein coding	protein argonaute-3-like
ahcy	119.325	Protein coding	adenosylhomocysteinase
LOC106519565	119.287	Protein coding	tubulin beta chain-like
pcsk7	119.09	Protein coding	proprotein convertase subtilisin/kexin type 7,
LOC106526009	119.069	Protein coding	MARVEL domain-containing protein 3-like,
sh3gl1	118.799	Protein coding	SH3-domain GRB2-like 1,
csde1	118.482	Protein coding	cold shock domain containing E1, RNA-binding,
atp5c1	118.096	Protein coding	ATP synthase, H+ transporting, mitochondrial F1 complex, gamma polypeptide 1,
LOC106534803	117.926	Protein coding	serine/threonine-protein kinase PLK3-like,
pgk1	117.892	Protein coding	phosphoglycerate kinase 1
echdc3	117.8	Protein coding	enoyl CoA hydratase domain containing 3
LOC106522396	117.671	Protein coding	MICOS complex subunit MIC10-like
LOC106519600	117.65	Protein coding	cytochrome c oxidase subunit 6B1-like,
apex1	117.494	Protein coding	APEX nuclease (multifunctional DNA repair enzyme) 1
znf48	117.397	Protein coding	zinc finger protein 48,
prr13	117.366	Protein coding	proline rich 13,
LOC106537396	117.24	Protein coding	phospholipase A2-like
LOC106512588	117.167	pseudogene	#N/A
sf3b4	117.049	Protein coding	splicing factor 3b, subunit 4, 49kDa
LOC106522289	117.007	lncRNA	#N/A
vps25	116.844	Protein coding	vacuolar protein sorting 25 homolog (S. cerevisiae)
lin37	116.84	Protein coding	lin-37 DREAM MuvB core complex component
pnn	116.718	Protein coding	pinin, desmosome associated protein
med29	116.699	Protein coding	mediator complex subunit 29
LOC106524069	116.618	Protein coding	induced myeloid leukemia cell differentiation protein Mcl-1-like
LOC106518458	116.608	Protein coding	small ubiquitin-related modifier 3
btg3	116.425	Protein coding	BTG family, member 3,
LOC106517761	116.37	Protein coding	chromobox protein homolog 3-like,
med8	116.093	Protein coding	mediator complex subunit 8
tpi1	115.577	Protein coding	triosephosphate isomerase 1
eif4ebp3	115.451	Protein coding	eukaryotic translation initiation factor 4E binding protein 3
pabpn1	115.414	Protein coding	poly(A) binding protein, nuclear 1,
LOC106517724	115.168	Protein coding	potassium channel subfamily K member 5-like
LOC106527493	115.024	Protein coding	mothers against decapentaplegic homolog 2
fxr2	114.724	Protein coding	fragile X mental retardation, autosomal homolog 2,
LOC106520726	114.624	Protein coding	tip elongation aberrant protein 1-like
LOC106527922	114.342	Protein coding	RNA-binding protein 4B-like,
slc30a7	114.257	Protein coding	solute carrier family 30 (zinc transporter), member 7
stat3	114.239	Protein coding	signal transducer and activator of transcription 3 (acute-phase response factor),
LOC106530670	114.219	Protein coding	RWD domain-containing protein 1-like
cnih1	114.004	Protein coding	cornichon family AMPA receptor auxiliary protein 1
paip2b	113.912	Protein coding	poly(A) binding protein interacting protein 2B,
rps24	113.221	Protein coding	ribosomal protein S24,
LOC106523154	113.148	Protein coding	basic leucine zipper and W2 domain-containing protein 1-A-like
LOC106511182	113.133	Protein coding	zinc finger FYVE domain-containing protein 21-like
usp7	113.077	Protein coding	ubiquitin specific peptidase 7 (herpes virus-associated),
LOC106529286	112.973	Protein coding	prostaglandin F2 receptor negative regulator-like
bud31	112.663	Protein coding	BUD31 homolog
larp7	112.64	Protein coding	La ribonucleoprotein domain family, member 7
LOC106523322	112.527	Protein coding	A-kinase anchor protein 9-like,
LOC106524548	112.404	Protein coding	RELT-like protein 1
snrpa1	112.2	Protein coding	small nuclear ribonucleoprotein polypeptide A'
LOC106522742	112.124	Protein coding	suppressor of tumorigenicity 14 protein homolog
cnot8	112.07	Protein coding	CCR4-NOT transcription complex, subunit 8
LOC106512278	112.009	pseudogene	#N/A
LOC106511781	111.803	Protein coding	NF-X1-type zinc finger protein NFXL1-like
LOC106513703	111.727	Protein coding	uncharacterized LOC106513703
LOC106522057	111.634	Protein coding	brain-specific angiogenesis inhibitor 1-associated protein 2-like protein 1
gng5	111.593	Protein coding	guanine nucleotide binding protein (G protein), gamma 5
gabarap	111.548	Protein coding	GABA(A) receptor-associated protein
ppp3r1	111.492	Protein coding	protein phosphatase 3, regulatory subunit B, alpha
gtf2a1	111.442	Protein coding	general transcription factor IIA, 1, 19/37kDa
LOC106536943	111.331	Protein coding	polypeptide N-acetylgalactosaminyltransferase 4-like
prrg4	111.059	Protein coding	proline rich Gla (G-carboxyglutamic acid) 4 (transmembrane)
rab33b	110.775	Protein coding	RAB33B, member RAS oncogene family
ctnna1	110.62	Protein coding	catenin (cadherin-associated protein), alpha 1, 102kDa
LOC106523647	110.5	Protein coding	FYVE, RhoGEF and PH domain-containing protein 6-like,
LOC106530875	110.333	Protein coding	uncharacterized protein KIAA1211-like
ap1m2	110.316	Protein coding	adaptor-related protein complex 1, mu 2 subunit
rps4x	110.184	Protein coding	ribosomal protein S4, X-linked
fam98a	110.17	Protein coding	family with sequence similarity 98, member A
LOC106511586	110.097	Protein coding	ETS-related transcription factor Elf-2-like
LOC106512167	110.072	Protein coding	basic proline-rich protein-like
LOC106525466	110.03	Protein coding, misc_RNA	uncharacterized LOC106525466,
znf367	110.025	Protein coding	zinc finger protein 367
LOC106516711	109.96	Protein coding	E3 ubiquitin-protein ligase RNF34-like,
lpcat4	109.954	Protein coding	lysophosphatidylcholine acyltransferase 4
arpc3	109.883	Protein coding	actin related protein 2/3 complex, subunit 3, 21kDa
raver1	109.704	Protein coding	ribonucleoprotein, PTB-binding 1,
dvl2	109.528	Protein coding	dishevelled segment polarity protein 2
atpaf1	109.261	Protein coding	ATP synthase mitochondrial F1 complex assembly factor 1
LOC106518112	109.035	Protein coding	26S proteasome non-ATPase regulatory subunit 4-like
LOC106533743	108.894	Protein coding	cytoskeleton-associated protein 5-like,
dqx1	108.834	Protein coding	DEAQ box RNA-dependent ATPase 1,
fkbp4	108.739	Protein coding, misc_RNA	FK506 binding protein 4, 59kDa,
gtf2b	108.599	Protein coding	general transcription factor IIB
LOC106535363	108.461	Protein coding	proteinase-activated receptor 2-like
kif2c	108.34	Protein coding	kinesin family member,
LOC106521460	108.205	Protein coding	trafficking protein particle complex subunit 6B-like
snrnp70	108.063	Protein coding	small nuclear ribonucleoprotein 70kDa (U1)
LOC106536277	107.87	Protein coding	borealin-like
btbd10	107.845	Protein coding	BTB (POZ) domain containing 10,
LOC106529384	107.778	Protein coding	serine/arginine-rich splicing factor 4-like
LOC106534726	107.525	Protein coding	DNA damage-inducible transcript 4-like protein
serpine2	107.478	Protein coding	serpin peptidase inhibitor, clade E (nexin, plasminogen activator inhibitor type 1), member 2,
LOC106518127	107.435	Protein coding	uncharacterized LOC106518127
taf10	107.433	Protein coding	TAF10 RNA polymerase II, TATA box binding protein (TBP)-associated factor, 30kDa
rps23	107.266	Protein coding	ribosomal protein S23
LOC106511069	107.122	Protein coding	probable ATP-dependent RNA helicase DDX5
api5	107.111	Protein coding	apoptosis inhibitor 5,
LOC106533276	107.013	Protein coding	26S proteasome non-ATPase regulatory subunit 4-like
calu	106.963	Protein coding	calumenin
dnajc17	106.94	Protein coding	DnaJ (Hsp40) homolog, subfamily C, member 17
LOC106515293	106.672	Protein coding	mucin-19-like
LOC106534446	106.642	Protein coding	dimethylaniline monooxygenase [N-oxide-forming] 5-like
kpna4	106.603	Protein coding	karyopherin alpha 4 (importin alpha 3)
mak16	106.516	Protein coding	MAK16 homolog
LOC106521434	106.452	Protein coding	afadin- and alpha-actinin-binding protein-like
dnajb1	106.347	Protein coding	DnaJ (Hsp40) homolog, subfamily B, member 1
dcx	106.309	Protein coding	doublecortin
slc25a33	106.293	Protein coding	solute carrier family 25 (pyrimidine nucleotide carrier), member 33
LOC106512075	106.245	Protein coding	protein lin-37 homolog
emc9	106.149	Protein coding	ER membrane protein complex subunit 9
LOC106524043	106.12	Protein coding	clathrin interactor 1-like
rbm39	106.071	Protein coding	RNA binding motif protein 39
LOC106512143	106.064	Protein coding	uncharacterized protein C17orf85 homolog
LOC106521380	105.744	Protein coding	protein PAT1 homolog 2-like
LOC106530376	105.552	Protein coding	60S acidic ribosomal protein P2-like
LOC106534082	105.514	Protein coding	proteasomal ubiquitin receptor ADRM1-like
LOC106528727	105.487	Protein coding	14-3-3 protein beta/alpha-A-like
ufd1l	105.433	Protein coding	ubiquitin fusion degradation 1 like (yeast)
LOC106535260	105.419	Protein coding	carnitine O-acetyltransferase-like
cct6a	105.353	Protein coding	chaperonin containing TCP1, subunit 6A (zeta 1)
LOC106535523	105.122	Protein coding	tropomyosin alpha-4 chain-like
LOC106531131	105.085	Protein coding	reticulon-4-like,
tmem128	104.936	Protein coding	transmembrane protein 128
myeov2	104.781	Protein coding	myeloma overexpressed 2
LOC106512220	104.749	Protein coding	kinesin-like protein KIF20A
ssrp1	104.721	Protein coding	structure specific recognition protein 1
phf5a	104.702	Protein coding	PHD finger protein 5A
wdr45b	104.676	Protein coding	WD repeat domain 45B
hn1l	104.639	Protein coding	hematological and neurological expressed 1-like
mknk1	104.612	Protein coding	MAP kinase interacting serine/threonine kinase 1
LOC106536618	104.391	Protein coding	synaptic vesicle membrane protein VAT-1 homolog
LOC106519074	104.196	Protein coding	exocyst complex component 6B-like,
imp3	104.19	Protein coding	IMP3, U3 small nucleolar ribonucleoprotein
LOC106532066	104.134	Protein coding	glutathione S-transferase A-like
LOC106528670	104.055	Protein coding	kunitz-type protease inhibitor 1-like
LOC106522649	104.033	Protein coding	baculoviral IAP repeat-containing protein 5.1-A-like,
LOC106531581	103.973	Protein coding	golgin subfamily A member 7,
tbc1d24	103.95	Protein coding	TBC1 domain family, member 24,
LOC106526824	103.94	Protein coding	ubiquitin-conjugating enzyme E2 Q2-like,
ctnnb1	103.899	Protein coding	catenin (cadherin-associated protein), beta 1, 88kDa
LOC106535222	103.868	Protein coding	coiled-coil domain-containing protein 28B-like,
tnfaip8l1	103.783	Protein coding	tumor necrosis factor, alpha-induced protein 8-like 1
smarcd1	103.687	Protein coding	SWI/SNF related, matrix associated, actin dependent regulator of chromatin, subfamily d, member 1,
setd8	103.65	Protein coding	SET domain containing (lysine methyltransferase) 8,
LOC106522028	103.638	Protein coding	uncharacterized LOC106522028
ckap5	103.606	Protein coding	cytoskeleton associated protein 5
LOC106533925	103.497	Protein coding	phosphatase and actin regulator 1-like
LOC106530577	103.469	Protein coding	lymphoid-restricted membrane protein-like
cenpn	103.293	Protein coding	centromere protein N
mgst3	103.202	Protein coding	microsomal glutathione S-transferase 3
lsm4	103.198	Protein coding	LSM4 homolog, U6 small nuclear RNA and mRNA degradation associated
LOC106528895	103.111	Protein coding	proline-rich transmembrane protein 1-like
LOC106527921	103.026	Protein coding, misc_RNA	RNA-binding protein 4B-like,
ung	102.881	Protein coding	uracil DNA glycosylase,
ndufb3	102.799	Protein coding	NADH dehydrogenase (ubiquinone) 1 beta subcomplex, 3, 12kDa
cdca7l	102.748	Protein coding	cell division cycle associated 7-like
psmb1	102.672	Protein coding	proteasome subunit beta 1
hn1	102.627	Protein coding	hematological and neurological expressed 1
LOC106534940	102.414	Protein coding	putative nuclease HARBI1
sytl4	102.41	Protein coding	synaptotagmin-like 4,
LOC106532230	102.373	Protein coding	protein argonaute-1
LOC106526854	102.338	Protein coding	reticulon-3-B-like
LOC106520948	102.148	Protein coding	Golgi phosphoprotein 3
xpo6	102.066	Protein coding	exportin 6
wbp2nl	102.065	Protein coding	WBP2 N-terminal like
LOC106518890	102.006	Protein coding	cold shock domain-containing protein E1-like
srsf2	101.879	Protein coding, misc_RNA	serine/arginine-rich splicing factor 2,
ptk7	101.76	Protein coding	protein tyrosine kinase 7 (inactive)
nup50	101.677	Protein coding	nucleoporin 50kDa
srp54	101.59	Protein coding	signal recognition particle 54kDa
polr2g	101.577	Protein coding	polymerase (RNA) II (DNA directed) polypeptide G
LOC106512987	101.411	Protein coding	secretory carrier-associated membrane protein 2-like
med31	101.313	Protein coding	mediator complex subunit 31
hnrnph1	101.285	Protein coding	heterogeneous nuclear ribonucleoprotein H1 (H),
LOC106517665	101.08	Protein coding	nuclear receptor coactivator 5-like,
ccpg1	100.998	Protein coding	cell cycle progression 1,
nek1	100.748	Protein coding	NIMA-related kinase 1
LOC106511170	100.746	Protein coding	zinc finger protein 706-like,
pabpc1	100.614	Protein coding	poly(A) binding protein, cytoplasmic 1
LOC106535171	100.372	Protein coding	protein L-Myc-1b-like
emc6	100.201	Protein coding	ER membrane protein complex subunit 6
LOC106531252	100.119	Protein coding	rho GTPase-activating protein 17-like,
nenf	100.098	Protein coding	neudesin neurotrophic factor
spdl1	100.058	Protein coding	spindle apparatus coiled-coil protein 1,
LOC106516986	99.9931	Protein coding	60S ribosomal protein L19-like
LOC106534869	99.8867	Protein coding	extensin-like
LOC106521129	99.576	Protein coding	phospholipase A2-like
tbl2	99.5041	Protein coding	transducin (beta)-like 2
LOC106512482	99.4534	Protein coding	isocitrate dehydrogenase [NAD] subunit alpha, mitochondrial
tax1bp3	99.4349	Protein coding	Tax1 (human T-cell leukemia virus type I) binding protein 3
dbnl	99.4343	Protein coding	drebrin-like,
LOC106517210	99.3641	Protein coding	cytoskeleton-associated protein 2-like
LOC106512800	99.0202	Protein coding	thioredoxin reductase 3-like
gpn1	98.8907	Protein coding	GPN-loop GTPase 1
nploc4	98.8556	Protein coding	NPL4 homolog, ubiquitin recognition factor
LOC106515744	98.7812	Protein coding	engulfment and cell motility protein 1-like,
fam32a	98.7315	Protein coding	family with sequence similarity 32, member A
LOC106516625	98.7117	Protein coding	metastasis-associated protein MTA3-like
def8	98.5873	Protein coding	differentially expressed in FDCP 8 homolog (mouse)
tmem101	98.5711	Protein coding	transmembrane protein 101
hmga1	98.5438	Protein coding	high mobility group AT-hook 1,
elp6	98.4658	Protein coding	elongator acetyltransferase complex subunit 6
LOC106536497	98.3854	Protein coding	CUGBP Elav-like family member 2,
LOC106512371	98.2944	Protein coding	protein argonaute-3-like
rpl23a	98.2883	Protein coding	ribosomal protein L23a
lsm14b	98.2726	Protein coding	LSM family member 14B,
clspn	98.1933	Protein coding	claspin
LOC106537300	98.0659	Protein coding	protein MB21D2-like
LOC106526330	98.0158	Protein coding	calmodulin
tfdp1	97.9962	Protein coding	transcription factor Dp-1,
socs5	97.9565	Protein coding	suppressor of cytokine signaling 5
eif3h	97.8934	Protein coding	eukaryotic translation initiation factor 3, subunit H
LOC106521592	97.826	Protein coding	tumor necrosis factor receptor superfamily member 6B-like
tspan14	97.5768	Protein coding	tetraspanin 14
LOC106530856	97.4669	Protein coding	septin-7-like
LOC106525759	97.3656	Protein coding	sortilin-like
LOC106536956	97.2102	Protein coding	phospholipase D3-like,
LOC106512880	97.0947	Protein coding	ubiquitin-conjugating enzyme E2 D4-like
rpl30	97.0022	Protein coding	ribosomal protein L30
exoc2	96.7296	Protein coding	exocyst complex component 2
LOC106536475	96.6617	Protein coding	ubiquitin-conjugating enzyme E2 D2
tbl1x	96.577	Protein coding	transducin (beta)-like 1X-linked,
LOC106528254	96.4798	Protein coding	AP-1 complex subunit mu-1-like
wdr83os	96.3574	Protein coding	WD repeat domain 83 opposite strand
LOC106516592	96.2174	Protein coding	uncharacterized LOC106516592
snrpf	96.0552	Protein coding	small nuclear ribonucleoprotein polypeptide F
copz1	95.9728	Protein coding	coatomer protein complex, subunit zeta 1
tmem167a	95.9221	Protein coding	transmembrane protein 167A
rgp1	95.8832	Protein coding	RGP1 homolog, RAB6A GEF complex partner 1
zcchc8	95.8471	Protein coding	zinc finger, CCHC domain containing 8
s100pbp	95.7876	Protein coding	S100P binding protein,
slc35a4	95.768	Protein coding	solute carrier family 35, member A4
LOC106517997	95.698	Protein coding	guanine nucleotide-binding protein G(i) subunit alpha-2
sephs1	95.2928	Protein coding	selenophosphate synthetase 1,
gas2l3	95.2304	Protein coding	growth arrest-specific 2 like 3,
LOC106514339	95.1712	Protein coding	isocitrate dehydrogenase [NADP], mitochondrial
cuedc2	95.1307	Protein coding	CUE domain containing 2,
LOC106523118	95.0671	Protein coding	adenylosuccinate synthetase isozyme 2-like
cenpt	94.8964	Protein coding	centromere protein T
smim14	94.8914	Protein coding	small integral membrane protein 14,
LOC106537356	94.8558	Protein coding	segment polarity protein dishevelled homolog DVL-2-like
sumo2	94.8364	Protein coding	small ubiquitin-like modifier 2
spint1	94.7435	Protein coding	serine peptidase inhibitor, Kunitz type 1
msto1	94.6894	Protein coding	misato 1, mitochondrial distribution and morphology regulator
LOC106537055	94.5759	Protein coding	cytochrome c oxidase assembly protein COX16 homolog, mitochondrial-like
llgl2	94.4941	Protein coding	lethal giant larvae homolog 2 (Drosophila)
LOC106511664	94.49	C_region	#N/A
LOC106529105	94.3394	Protein coding	transcriptional regulator Myc-2-like
LOC106516477	94.2703	Protein coding	V-type proton ATPase 16 kDa proteolipid subunit
hexim1	94.1481	Protein coding	hexamethylene bis-acetamide inducible 1
pdia3	94.1232	Protein coding	protein disulfide isomerase family A, member 3
nop16	94.0964	Protein coding	NOP16 nucleolar protein
pusl1	94.0015	Protein coding	pseudouridylate synthase-like 1
LOC106518273	93.9978	Protein coding	LYR motif-containing protein 2-like
LOC106529039	93.9825	Protein coding	alpha-N-acetylgalactosaminide alpha-2,6-sialyltransferase 2-like
rbm8a	93.8711	Protein coding	RNA binding motif protein 8A
eef1e1	93.8655	Protein coding	eukaryotic translation elongation factor 1 epsilon 1
entpd4	93.8284	Protein coding	ectonucleoside triphosphate diphosphohydrolase 4,
LOC106535631	93.6902	Protein coding	phosphatidylinositol-binding clathrin assembly protein-like
LOC106532053	93.6617	Protein coding	G2/mitotic-specific cyclin-B2-like
qdpr	93.6221	Protein coding	quinoid dihydropteridine reductase
LOC106513405	93.6038	Protein coding	thiosulfate sulfurtransferase/rhodanese-like domain-containing protein 1
ssna1	93.5236	Protein coding	Sjogren syndrome nuclear autoantigen 1
krr1	93.5024	Protein coding	KRR1, small subunit (SSU) processome component, homolog (yeast)
ccnd2	93.4879	Protein coding	cyclin D2,
LOC106536378	93.4736	Protein coding	elongation of very long chain fatty acids protein 6-like
mrpl16	93.4609	Protein coding	mitochondrial ribosomal protein L16
rae1	93.35	Protein coding	ribonucleic acid export 1,
LOC106524381	93.2762	Protein coding	RNA-binding protein FUS-like,
hiat1	93.258	Protein coding	hippocampus abundant transcript 1
LOC106516617	93.1706	Protein coding	potassium channel subfamily K member 1-like
cenpf	93.0728	Protein coding	centromere protein F, 350/400kDa,
LOC106510802	93.0429	Protein coding	mitogen-activated protein kinase-binding protein 1-like
LOC106523631	92.9764	Protein coding	lamina-associated polypeptide 2, isoform beta-like
ube2t	92.7238	Protein coding	ubiquitin-conjugating enzyme E2T,
LOC106522343	92.5632	Protein coding	transmembrane protein 263-like
ccdc124	92.4033	Protein coding	coiled-coil domain containing 124
LOC106534990	92.3728	Protein coding	p53 apoptosis effector related to PMP-22-like
reep2	92.3372	Protein coding	receptor accessory protein 2
ap2m1	92.1728	Protein coding	adaptor-related protein complex 2, mu 1 subunit,
LOC106511952	92.1112	Protein coding	WAS/WASL-interacting protein family member 2-like
LOC106527537	92.102	Protein coding	transcriptional regulator MET32-like
LOC106532100	91.8728	Protein coding	chromosome unknown open reading frame, human C17orf49,
cth	91.8081	Protein coding	cystathionine gamma-lyase
katnbl1	91.7128	Protein coding	katanin p80 subunit B-like 1,
eomes	91.6822	Protein coding	eomesodermin
LOC106535951	91.6638	Protein coding	syntabulin-like,
pigu	91.4205	Protein coding	phosphatidylinositol glycan anchor biosynthesis, class U
eif2s1	91.4064	Protein coding	eukaryotic translation initiation factor 2, subunit 1 alpha, 35kDa
LOC106526294	91.2779	Protein coding	keratinocyte-associated protein 3-like
LOC106531085	91.2062	Protein coding	TSC22 domain family protein 1-like,
bmp15	91.1617	Protein coding	bone morphogenetic protein 15
taldo1	91.1501	Protein coding	transaldolase 1
LOC106512999	91.057	Protein coding	solute carrier family 25 member 44-like
dld	91.035	Protein coding	dihydrolipoamide dehydrogenase
riok1	90.8388	Protein coding	RIO kinase 1
rplp1	90.8256	Protein coding	ribosomal protein, large, P1
man2a2	90.781	Protein coding	mannosidase, alpha, class 2A, member 2
myd88	90.7726	Protein coding	myeloid differentiation primary response 88
LOC106513346	90.5737	Protein coding	homeodomain-interacting protein kinase 1-like,
LOC106534624	90.4701	Protein coding	putative Polycomb group protein ASXL1,
wbp11	90.4004	Protein coding	WW domain binding protein 11
LOC106536759	90.3861	Protein coding	BTB/POZ domain-containing protein 2-like
ush1c	90.3506	Protein coding	Usher syndrome 1C
LOC106523876	90.3333	Protein coding	probable ATP-dependent RNA helicase DDX5
LOC106527842	90.2512	Protein coding	ribonucleoside-diphosphate reductase large subunit
LOC106519636	90.0707	Protein coding	actin-related protein 2/3 complex subunit 1A
gpalpp1	90.0344	Protein coding	GPALPP motifs containing 1
zmynd19	89.9006	Protein coding	zinc finger, MYND-type containing 19
gtf2f2	89.889	Protein coding	general transcription factor IIF, polypeptide 2, 30kDa,
cog8	89.7847	Protein coding	component of oligomeric golgi complex 8
chmp2a	89.745	Protein coding	charged multivesicular body protein 2A,
rpl22l1	89.5807	Protein coding	ribosomal protein L22-like 1
trim2	89.5109	Protein coding	tripartite motif containing 2,
ccdc93	89.4823	Protein coding	coiled-coil domain containing 93,
g6pd	89.4761	Protein coding	glucose-6-phosphate dehydrogenase,
LOC106532252	89.465	Protein coding	uncharacterized LOC106532252
prc1	89.326	Protein coding	protein regulator of cytokinesis 1,
LOC106527793	89.28	Protein coding	hippocampus abundant transcript-like protein 1
rhbdd1	89.0048	Protein coding	rhomboid domain containing 1
nap1l1	88.9579	Protein coding	nucleosome assembly protein 1-like 1,
LOC106522874	88.8518	Protein coding	oxysterol-binding protein-related protein 11-like
LOC106516482	88.8239	Protein coding	mitogen-activated protein kinase 1-like
psmg3	88.8084	Protein coding	proteasome (prosome, macropain) assembly chaperone 3
ube2z	88.7768	Protein coding	ubiquitin-conjugating enzyme E2Z
LOC106533272	88.7305	Protein coding	death-associated protein-like 1-A
gpx4	88.6702	Protein coding	glutathione peroxidase 4
fbxo43	88.6376	Protein coding	F-box protein 43,
lmnb1	88.5512	Protein coding	lamin B1
LOC106525009	88.437	Protein coding	myosin light polypeptide 6,
ythdf2	88.3909	Protein coding	YTH N(6)-methyladenosine RNA binding protein 2
LOC106528406	88.3124	Protein coding	receptor expression-enhancing protein 5-like
LOC106535338	88.0612	Protein coding	anthrax toxin receptor 1-like
LOC106533799	87.9847	Protein coding	stathmin-like
LOC106514093	87.8838	Protein coding	uncharacterized LOC106514093
LOC106530818	87.8834	Protein coding	syndecan-4-like
usp1	87.7803	Protein coding	ubiquitin specific peptidase 1
tnk1	87.7727	Protein coding	tyrosine kinase, non-receptor, 1,
ddb2	87.7158	Protein coding	damage-specific DNA binding protein 2, 48kDa
LOC106531705	87.6816	Protein coding	mothers against decapentaplegic homolog 5,
arl9	87.5113	Protein coding	ADP-ribosylation factor-like 9
mastl	87.4342	Protein coding	microtubule associated serine/threonine kinase-like
psmd13	87.4131	Protein coding	proteasome 26S subunit, non-ATPase 13
blvrb	87.3578	Protein coding	biliverdin reductase B
dpf2	87.3089	Protein coding	D4, zinc and double PHD fingers family 2
mkrn1	87.2337	Protein coding	makorin ring finger protein 1
hdac3	87.2028	Protein coding	histone deacetylase 3
lurap1l	87.1844	Protein coding	leucine rich adaptor protein 1-like
LOC106526899	87.1818	Protein coding	protein S100-A1-like,
LOC106515835	87.1783	Protein coding	hairy/enhancer-of-split related with YRPW motif protein 1-like
LOC106516422	87.1471	Protein coding	moesin-like
slc25a3	87.1105	Protein coding	solute carrier family 25 (mitochondrial carrier 3B phosphate carrier), member 3,
msrb3	87.0725	Protein coding	methionine sulfoxide reductase B3,
npepl1	87.0456	Protein coding	aminopeptidase-like 1
slc50a1	86.9756	Protein coding	solute carrier family 50 (sugar efflux transporter), member 1
trappc1	86.9297	Protein coding	trafficking protein particle complex 1
LOC106514816	86.9022	Protein coding	src substrate cortactin-like
LOC106533722	86.8507	Protein coding	N-acetyltransferase ESCO2-like
med25	86.7007	Protein coding	mediator complex subunit 25
flii	86.637	Protein coding	flightless I actin binding protein
hsbp1	86.6232	Protein coding	heat shock factor binding protein 1
LOC106511757	86.5617	Protein coding	FH1/FH2 domain-containing protein 3-like
kank1	86.5114	Protein coding	KN motif and ankyrin repeat domains 1
znhit1	86.4601	Protein coding	zinc finger, HIT-type containing 1
LOC106519075	86.4372	Protein coding	cell cycle control protein 50A-like
syf2	86.3976	Protein coding	SYF2 pre-mRNA-splicing factor,
rtca	86.3637	Protein coding	RNA 3'-terminal phosphate cyclase
LOC106521947	86.3166	Protein coding	heterogeneous nuclear ribonucleoprotein Q,
meaf6	86.2793	Protein coding	MYST/Esa1-associated factor 6,
LOC106519316	86.0368	Protein coding	cell division control protein 42 homolog,
LOC106522190	85.9421	Protein coding	protein fem-1 homolog C-like
bnip2	85.8408	Protein coding	BCL2/adenovirus E1B 19kDa interacting protein 2,
myef2	85.7825	Protein coding	myelin expression factor 2
tomm5	85.7302	Protein coding	translocase of outer mitochondrial membrane 5 homolog (yeast)
prmt5	85.7046	Protein coding	protein arginine methyltransferase 5
anxa3	85.1294	Protein coding	annexin A3
thoc7	85.0953	Protein coding	THO complex 7
LOC106532593	85.0701	Protein coding	microtubule-associated protein RP/EB family member 1-like
LOC106526011	85.0016	Protein coding	PH domain leucine-rich repeat-containing protein phosphatase 1-like
tex264	84.9983	Protein coding	testis expressed 264
LOC106518388	84.9472	Protein coding	neuron-specific protein family member 1
LOC106536703	84.9206	Protein coding	serum response factor-like
LOC106529799	84.8677	Protein coding	hyaluronan mediated motility receptor-like
uchl3	84.7914	Protein coding	ubiquitin carboxyl-terminal esterase L3 (ubiquitin thiolesterase)
clic4	84.6838	Protein coding	chloride intracellular channel 4
wls	84.6495	Protein coding	wntless Wnt ligand secretion mediator
LOC106520497	84.6097	Protein coding	cytochrome c oxidase subunit 6B1
LOC106516355	84.5441	Protein coding	junctional adhesion molecule A-like
LOC106523027	84.4347	Protein coding	zinc finger protein 62 homolog
LOC106514900	84.4185	Protein coding	claspin-like
LOC106529057	84.3152	Protein coding	microtubule-associated tumor suppressor 1 homolog
LOC106517164	84.2511	Protein coding	perilipin-2-like
LOC106528633	84.186	Protein coding	long-chain-fatty-acid--CoA ligase 1-like
tbc1d9	84.1643	Protein coding	TBC1 domain family, member 9 (with GRAM domain)
LOC106536711	83.9994	Protein coding	basic leucine zipper and W2 domain-containing protein 1-A
LOC106513685	83.9091	Protein coding	ATP synthase subunit alpha, mitochondrial-like
LOC106510963	83.888	Protein coding	serine/threonine-protein kinase N1-like
supt4h1	83.8559	Protein coding	suppressor of Ty 4 homolog 1 (S. cerevisiae)
ranbp9	83.7667	Protein coding	RAN binding protein 9
LOC106521556	83.7346	Protein coding	ubiquitin-conjugating enzyme E2 R2-like
LOC106520096	83.7188	Protein coding	piwi-like protein 1
ppil1	83.6651	Protein coding	peptidylprolyl isomerase (cyclophilin)-like 1
ubtd1	83.6125	Protein coding	ubiquitin domain containing 1
LOC106526211	83.6105	Protein coding	R3H domain-containing protein 1-like
kars	83.598	Protein coding	lysyl-tRNA synthetase
dhrs7b	83.5727	Protein coding	dehydrogenase/reductase (SDR family) member 7B
smim22	83.5246	Protein coding	small integral membrane protein 22,
spcs2	83.5136	Protein coding	signal peptidase complex subunit 2
ube2l3	83.5053	Protein coding	ubiquitin-conjugating enzyme E2L 3
eral1	83.4682	Protein coding	Era-like 12S mitochondrial rRNA chaperone 1
LOC106535556	83.2936	Protein coding	protein tyrosine phosphatase type IVA 2
LOC106511687	83.2226	Protein coding	KN motif and ankyrin repeat domain-containing protein 1-like
LOC106523244	83.1441	Protein coding	maternal B9.15 protein-like
LOC106513758	83.0773	Protein coding	RNA-binding protein MEX3B-like
ptpn13	82.9459	Protein coding	protein tyrosine phosphatase, non-receptor type 13 (APO-1/CD95 (Fas)-associated phosphatase),
paqr5	82.7984	Protein coding	progestin and adipoQ receptor family member V,
nsa2	82.749	Protein coding	NSA2 ribosome biogenesis homolog
LOC106518923	82.6862	Protein coding	SUZ domain-containing protein 1-like
LOC106527592	82.6246	Protein coding	OX-2 membrane glycoprotein-like
LOC106527194	82.6038	Protein coding	phosphatidylinositol-binding clathrin assembly protein-like
smim7	82.5772	Protein coding	small integral membrane protein 7
LOC106517466	82.5345	Protein coding	dentin sialophosphoprotein-like
ewsr1	82.4975	Protein coding	EWS RNA-binding protein 1,
ing2	82.4732	Protein coding	inhibitor of growth family, member 2
LOC106533706	82.4115	Protein coding	WD40 repeat-containing protein SMU1
txnl4a	82.4023	Protein coding	thioredoxin-like 4A
marveld3	82.1573	Protein coding	MARVEL domain containing 3
LOC106522318	82.1524	lncRNA	#N/A
cdc27	82.1098	Protein coding	cell division cycle 27
LOC106533792	82.0796	Protein coding	uncharacterized LOC106533792
LOC106529596	82.0735	Protein coding	very-long-chain 3-oxoacyl-CoA reductase-A-like
LOC106526439	82.0561	Protein coding	TERF1-interacting nuclear factor 2-like
lasp1	82.0492	Protein coding	LIM and SH3 protein 1
gnas	81.8317	Protein coding	GNAS complex locus,
slc9a3r1	81.8149	Protein coding	solute carrier family 9, subfamily A (NHE3, cation proton antiporter 3), member 3 regulator 1
hyls1	81.7945	Protein coding	hydrolethalus syndrome 1
rpl9	81.7828	Protein coding	ribosomal protein L9,
dctpp1	81.7659	Protein coding	dCTP pyrophosphatase 1
snx6	81.7349	Protein coding	sorting nexin 6
s100a14	81.7305	Protein coding	S100 calcium binding protein A14
edc4	81.6723	Protein coding	enhancer of mRNA decapping 4
LOC106534411	81.4842	pseudogene	#N/A
LOC106511322	81.4427	Protein coding	mediator of RNA polymerase II transcription subunit 27
puf60	81.4242	Protein coding	poly-U binding splicing factor 60KDa
LOC106511845	81.3896	Protein coding	galactocerebrosidase-like
sema4d	81.3841	Protein coding	sema domain, immunoglobulin domain (Ig), transmembrane domain (TM) and short cytoplasmic domain, (semaphorin) 4D,
tomm22	81.3754	Protein coding	translocase of outer mitochondrial membrane 22 homolog (yeast)
LOC106522625	81.3749	Protein coding	uncharacterized LOC106522625,
arl6ip5	81.3187	Protein coding	ADP-ribosylation factor-like 6 interacting protein 5
ppp4c	81.258	Protein coding	protein phosphatase 4, catalytic subunit
sarnp	81.2527	Protein coding	SAP domain containing ribonucleoprotein
dck	81.2144	Protein coding	deoxycytidine kinase
itgb1bp1	81.193	Protein coding	integrin beta 1 binding protein 1,
LOC106511761	81.0801	Protein coding	nuclear pore complex protein Nup98-Nup96-like
LOC106525442	81.07	Protein coding	extensin-like,
bri3bp	81.0327	Protein coding	BRI3 binding protein
LOC106522101	81.0252	Protein coding	vesicle-associated membrane protein 5-like
eif4ebp2	80.8791	Protein coding	eukaryotic translation initiation factor 4E binding protein 2
rnps1	80.7577	Protein coding	RNA binding protein S1, serine-rich domain,
lrrc1	80.7246	Protein coding	leucine rich repeat containing 1
cct2	80.7227	Protein coding	chaperonin containing TCP1, subunit 2 (beta)
LOC106529451	80.6298	Protein coding	eukaryotic peptide chain release factor GTP-binding subunit ERF3A-like,
LOC106523071	80.5725	Protein coding	pre-B-cell leukemia transcription factor 1-like
lamp1	80.451	Protein coding	lysosomal-associated membrane protein 1
urm1	80.3338	Protein coding	ubiquitin related modifier 1
LOC106537011	80.2444	Protein coding	mitogen-activated protein kinase-binding protein 1-like
LOC106525919	80.2158	Protein coding	emerin-like
grina	80.1059	Protein coding	glutamate receptor, ionotropic, N-methyl D-aspartate-associated protein 1 (glutamate binding),
LOC106513121	80.0493	Protein coding	casein kinase II subunit alpha'-like
cnot6l	79.9925	Protein coding	CCR4-NOT transcription complex, subunit 6-like
anp32b	79.9509	Protein coding	acidic (leucine-rich) nuclear phosphoprotein 32 family, member B
uba2	79.8741	Protein coding	ubiquitin-like modifier activating enzyme 2
LOC106537336	79.8415	Protein coding	serine protease HTRA1A-like
LOC106511493	79.805	Protein coding	histone acetyltransferase KAT8-like
LOC106531674	79.7911	Protein coding	protein SET-like
LOC106517370	79.7016	Protein coding	SUMO-conjugating enzyme UBC9-B
rbmx	79.5895	Protein coding, misc_RNA	RNA binding motif protein, X-linked,
LOC106516773	79.5523	Protein coding	CTD small phosphatase-like protein 3
manf	79.5296	Protein coding	mesencephalic astrocyte-derived neurotrophic factor
arcn1	79.4371	Protein coding	archain 1
sgpl1	79.3467	Protein coding	sphingosine-1-phosphate lyase 1
got2	79.2986	Protein coding	glutamic-oxaloacetic transaminase 2, mitochondrial
LOC106526947	79.2376	pseudogene	#N/A
LOC106524569	79.2324	Protein coding	chromosome unknown open reading frame, human C5orf15
LOC106515298	79.219	Protein coding	myosin-9-like
LOC106522499	79.1512	Protein coding	uncharacterized LOC106522499,
tmco1	79.1501	Protein coding	transmembrane and coiled-coil domains 1
LOC106526371	79.1333	Protein coding	protein phosphatase 1 regulatory subunit 35-like,
tspan3	78.9428	Protein coding	tetraspanin 3
nol7	78.9019	Protein coding	nucleolar protein 7, 27kDa
yipf4	78.8807	Protein coding	Yip1 domain family, member 4
LOC106533521	78.777	Protein coding	metaxin-1-like
LOC106519634	78.7598	Protein coding	chromosome unknown open reading frame, human C16orf72
hnrnpu	78.6732	Protein coding	heterogeneous nuclear ribonucleoprotein U (scaffold attachment factor A)
LOC106511089	78.6731	Protein coding	splicing factor 1-like
nsun2	78.6656	Protein coding	NOP2/Sun RNA methyltransferase family, member 2
LOC106517909	78.6455	Protein coding	CTD small phosphatase-like protein,
LOC106531448	78.536	Protein coding	protein transport protein Sec24B-like
vps29	78.4309	Protein coding	VPS29 retromer complex component,
LOC106515742	78.3797	Protein coding	chromosome unknown open reading frame, human C18orf21
LOC106534973	78.3523	Protein coding	thioredoxin-related transmembrane protein 1-like
ap3s1	78.2206	Protein coding	adaptor-related protein complex 3, sigma 1 subunit,
LOC106533991	78.1555	Protein coding	bicaudal D-related protein 1-like
esco2	78.0652	Protein coding	establishment of sister chromatid cohesion N-acetyltransferase 2
LOC106512570	77.9981	Protein coding	actin-related protein 3-like
nsmce2	77.9608	Protein coding	NSE2/MMS21 homolog, SMC5-SMC6 complex SUMO ligase
eny2	77.9225	Protein coding	enhancer of yellow 2 homolog (Drosophila)
figla	77.9005	Protein coding	folliculogenesis specific bHLH transcription factor,
LOC106514083	77.8737	Protein coding	transcriptional coactivator YAP1-like,
dnttip1	77.853	Protein coding	deoxynucleotidyltransferase, terminal, interacting protein 1
dao	77.8008	Protein coding	D-amino-acid oxidase,
rpl31	77.7921	Protein coding	ribosomal protein L31
LOC106527488	77.7695	Protein coding	nucleolysin TIA-1 isoform p40-like,
LOC106511025	77.768	Protein coding	NF-kappa-B inhibitor alpha-like
amd1	77.7163	Protein coding	adenosylmethionine decarboxylase 1
csnk1d	77.6956	Protein coding	casein kinase 1, delta
arhgef37	77.6821	Protein coding	Rho guanine nucleotide exchange factor (GEF) 37
LOC106525714	77.602	Protein coding	T-lymphocyte surface antigen Ly-9-like
chmp1a	77.3757	Protein coding	charged multivesicular body protein 1A
LOC106530453	77.3608	Protein coding	actin-related protein 3
dnajb14	77.3477	Protein coding	DnaJ (Hsp40) homolog, subfamily B, member 14
gemin2	77.317	Protein coding	gem (nuclear organelle) associated protein 2,
mtap	77.2445	Protein coding	methylthioadenosine phosphorylase
LOC106532634	77.2169	Protein coding	DNA-directed RNA polymerase II subunit RPB4
psme3	77.0266	Protein coding	proteasome activator subunit 3
usmg5	77.0204	Protein coding	up-regulated during skeletal muscle growth 5 homolog (mouse)
LOC106517461	76.9932	Protein coding	charged multivesicular body protein 5
crlf3	76.9539	Protein coding	cytokine receptor-like factor 3
LOC106515879	76.9042	Protein coding	mitochondrial import receptor subunit TOM20 homolog
LOC106527166	76.7353	Protein coding	ADP-ribosylation factor-like protein 8B
LOC106516362	76.6852	Protein coding	syntaxin-3-like,
LOC106530769	76.6414	Protein coding	arf-GAP with SH3 domain, ANK repeat and PH domain-containing protein 2-like
bloc1s3	76.5751	Protein coding	biogenesis of lysosomal organelles complex-1, subunit 3
cat	76.5119	Protein coding	catalase
LOC106511133	76.4523	Protein coding	thioredoxin reductase 1, cytoplasmic-like
LOC106532948	76.4138	Protein coding	alanine aminotransferase 2-like,
LOC106526929	76.3466	Protein coding	rho GDP-dissociation inhibitor 1-like
wdr76	76.3123	Protein coding	WD repeat domain 76
LOC106531009	76.2615	Protein coding, misc_RNA	regulator of G-protein signaling 1-like,
efr3b	76.2508	Protein coding	EFR3 homolog B,
LOC106536362	76.1728	Protein coding	rab11 family-interacting protein 2-like
ppp4r1	76.1638	Protein coding	protein phosphatase 4, regulatory subunit 1,
sf3a2	76.1105	Protein coding	splicing factor 3a, subunit 2, 66kDa,
dnmt1	76.1082	Protein coding	DNA (cytosine-5-)-methyltransferase 1,
eif3g	76.0907	Protein coding	eukaryotic translation initiation factor 3, subunit G
vangl2	76.0618	Protein coding	VANGL planar cell polarity protein 2
c1qbp	76.0592	Protein coding	complement component 1, q subcomponent binding protein
agpat4	76.0415	Protein coding	1-acylglycerol-3-phosphate O-acyltransferase 4,
nbr1	76.0139	Protein coding	neighbor of BRCA1 gene 1
LOC106511211	75.966	Protein coding	protein Tob2-like
ndufa1	75.9448	Protein coding	NADH dehydrogenase (ubiquinone) 1 alpha subcomplex, 1, 7.5kDa
LOC106511512	75.8828	Protein coding	galactose-3-O-sulfotransferase 2-like,
plcb3	75.8748	Protein coding	phospholipase C, beta 3 (phosphatidylinositol-specific)
LOC106525269	75.8714	Protein coding	sodium/potassium-transporting ATPase subunit alpha-1,
mis12	75.8642	Protein coding	MIS12 kinetochore complex component
fam3c	75.8226	Protein coding	family with sequence similarity 3, member C
ciao1	75.8158	Protein coding	cytosolic iron-sulfur assembly component 1,
LOC106530953	75.7736	Protein coding	high mobility group nucleosome-binding domain-containing protein 3-like,
LOC106518634	75.748	Protein coding	uncharacterized LOC106518634
ssbp3	75.6883	Protein coding	single stranded DNA binding protein 3,
sept10	75.652	Protein coding	septin 10
myo1b	75.5824	Protein coding	myosin IB
LOC106531552	75.5333	Protein coding	disks large homolog 1-like
carhsp1	75.5039	Protein coding	calcium regulated heat stable protein 1, 24kDa,
slc25a20	75.4945	Protein coding	solute carrier family 25 (carnitine/acylcarnitine translocase), member 20
tceanc2	75.4929	Protein coding	transcription elongation factor A (SII) N-terminal and central domain containing 2
ghr	75.4414	Protein coding	growth hormone receptor
rbx1	75.3647	Protein coding	ring-box 1, E3 ubiquitin protein ligase
LOC106521045	75.3613	Protein coding	flotillin-1-like
LOC106532491	75.3462	Protein coding	protein Tob1-like
LOC106513983	75.2615	Protein coding	BTB/POZ domain-containing protein KCTD12-like
piwil1	75.2477	Protein coding	piwi-like RNA-mediated gene silencing 1
LOC106528974	75.1983	Protein coding	splicing factor 3B subunit 2-like
LOC106524922	75.1468	Protein coding	nucleoprotein TPR-like,
LOC106531700	75.0655	Protein coding	ras-related protein Rap-1b
LOC106517770	75.0574	Protein coding	protein lifeguard 1-like
LOC106527502	74.9949	Protein coding	very low-density lipoprotein receptor-like,
LOC106528505	74.9697	Protein coding	transcription elongation factor A protein 2-like
snx20	74.9458	Protein coding	sorting nexin 20
LOC106537173	74.9398	Protein coding	casein kinase II subunit beta
kif2a	74.7563	Protein coding	kinesin heavy chain member 2A,
LOC106530785	74.7539	Protein coding	caprin-1-like,
elovl7	74.633	Protein coding	ELOVL fatty acid elongase 7
r3hdm1	74.5744	Protein coding	R3H domain containing 1
LOC106536244	74.437	Protein coding	WD repeat-containing protein 36-like
LOC106534417	74.2621	Protein coding	uncharacterized LOC106534417
psmf1	74.2132	Protein coding	proteasome inhibitor subunit 1
aldh9a1	74.1992	Protein coding	aldehyde dehydrogenase 9 family, member A1
snrnp27	74.1455	Protein coding	small nuclear ribonucleoprotein 27kDa (U4/U6.U5)
LOC106527052	74.1204	lncRNA	#N/A
LOC106521035	74.1087	Protein coding	nectin-2-like,
pim3	74.0834	Protein coding	Pim-3 proto-oncogene, serine/threonine kinase
chmp1b	74.0533	Protein coding	charged multivesicular body protein 1B
LOC106531313	74.0449	Protein coding	calponin-2-like
denr	73.9296	Protein coding	density-regulated protein
rbm25	73.8506	Protein coding	RNA binding motif protein 25,
wwc3	73.8339	Protein coding	WWC family member 3,
chmp3	73.7486	Protein coding	charged multivesicular body protein 3,
rpain	73.719	Protein coding	RPA interacting protein
LOC106524767	73.6406	Protein coding	1-acylglycerol-3-phosphate O-acyltransferase ABHD5-like,
dtymk	73.6376	Protein coding	deoxythymidylate kinase (thymidylate kinase)
LOC106511433	73.4753	Protein coding	serine/arginine repetitive matrix protein 1-like
ercc6	73.4539	Protein coding	excision repair cross-complementation group 6,
ecm1	73.4341	Protein coding	extracellular matrix protein 1
LOC106535998	73.425	Protein coding	apoptotic chromatin condensation inducer in the nucleus-like
LOC106520835	73.4152	Protein coding	carnitine O-acetyltransferase-like
prpf38a	73.2729	Protein coding	pre-mRNA processing factor 38A
blm	73.2399	Protein coding	Bloom syndrome, RecQ helicase-like,
LOC106512510	73.2062	pseudogene	#N/A
cul1	73.1742	Protein coding	cullin 1
LOC106533356	73.1263	Protein coding	integrator complex subunit 6-like,
LOC106512885	73.0447	Protein coding	protein lunapark-A-like,
LOC106513927	73.0302	Protein coding	immunoglobulin-like domain-containing receptor 1
hip1r	73.0142	Protein coding	huntingtin interacting protein 1 related
LOC106534857	72.9502	Protein coding	next to BRCA1 gene 1 protein-like,
LOC106534841	72.7306	Protein coding	ATP-dependent RNA helicase DDX19B-like
LOC106512710	72.6905	Protein coding	solute carrier family 12 member 7-like
LOC106515564	72.6139	Protein coding	retinol dehydrogenase 12-like
vimp	72.5959	Protein coding	VCP-interacting membrane selenoprotein
mmgt1	72.581	Protein coding	membrane magnesium transporter 1
LOC106534136	72.5751	Protein coding	tripartite motif-containing protein 35-like
LOC106524375	72.5717	Protein coding	B-cell CLL/lymphoma 7 protein family member B-B-like,
LOC106536976	72.518	Protein coding	protein DEK-like
LOC106517132	72.3797	Protein coding	mitochondrial calcium uniporter regulator 1-like
krtcap2	72.2644	Protein coding	keratinocyte associated protein 2
LOC106513000	72.2641	Protein coding	RNA-binding protein with multiple splicing-like
faf2	72.2265	Protein coding	Fas associated factor family member 2
LOC106527441	72.1341	Protein coding	Golgi apparatus protein 1-like
pdcd5	72.0643	Protein coding	programmed cell death 5
spc24	72.0066	Protein coding	SPC24, NDC80 kinetochore complex component
LOC106518452	72.006	Protein coding	uncharacterized LOC106518452
kin	71.997	Protein coding	Kin17 DNA and RNA binding protein
LOC106513005	71.9389	Protein coding	endophilin-B1-like
LOC106524156	71.9366	Protein coding	serine incorporator 1-like
ctnnbl1	71.8352	Protein coding	catenin, beta like 1,
LOC106527247	71.7233	Protein coding	ETS-related transcription factor Elf-2-like
LOC106515907	71.6992	Protein coding	epoxide hydrolase 1-like
LOC106521866	71.6476	Protein coding	protein cereblon homolog
cdk1	71.6424	Protein coding	cyclin-dependent kinase 1
aimp2	71.5505	Protein coding	aminoacyl tRNA synthetase complex-interacting multifunctional protein 2
mcoln2	71.5246	Protein coding	mucolipin 2
LOC106527971	71.4528	Protein coding	iroquois-class homeodomain protein IRX-5-like
hadh	71.3908	Protein coding	hydroxyacyl-CoA dehydrogenase
LOC106512191	71.2852	Protein coding	cell division cycle protein 27 homolog
LOC106535706	71.2256	Protein coding	transducin-like enhancer protein 1
LOC106537140	71.2202	Protein coding	cathepsin D
LOC106527934	71.178	Protein coding	ependymin-like
parp16	71.1664	Protein coding	poly (ADP-ribose) polymerase family, member 16
LOC106527826	71.1591	Protein coding	zinc finger MIZ domain-containing protein 2-like
LOC106517708	70.9771	Protein coding	suppressor of tumorigenicity 14 protein homolog
LOC106516762	70.9123	Protein coding	uncharacterized protein C6orf106 homolog
LOC106530223	70.887	Protein coding	interferon alpha/beta receptor 1b-like
LOC106515609	70.8363	Protein coding	diphosphoinositol polyphosphate phosphohydrolase 3-beta-like
LOC106520692	70.8288	Protein coding	galectin-1-like
LOC106532654	70.8172	Protein coding	cathepsin D-like
LOC106531625	70.773	Protein coding	absent in melanoma 1 protein-like
taf13	70.7648	Protein coding	TAF13 RNA polymerase II, TATA box binding protein (TBP)-associated factor, 18kDa
LOC106531673	70.7306	Protein coding	serine/threonine-protein phosphatase 6 catalytic subunit-like
mon1a	70.6973	Protein coding	MON1 secretory trafficking family member A
LOC106511229	70.6831	Protein coding	putative adenosylhomocysteinase 3
LOC106532963	70.6489	Protein coding	uncharacterized LOC106532963
LOC106519165	70.5952	Protein coding	chromosome unknown open reading frame, human C14orf166
LOC106522687	70.5825	Protein coding	A-kinase anchor protein 8-like
fam103a1	70.559	Protein coding	family with sequence similarity 103, member A1,
lage3	70.541	Protein coding	L antigen family, member 3
LOC106536482	70.5254	Protein coding	cytochrome c oxidase subunit 5A, mitochondrial
LOC106529071	70.4961	Protein coding	uncharacterized LOC106529071,
LOC106529450	70.4763	Protein coding	transmembrane protein 238-like
appl1	70.4158	Protein coding	adaptor protein, phosphotyrosine interaction, PH domain and leucine zipper containing 1
LOC106523789	70.4	Protein coding	ubiquitin-associated protein 2-like,
LOC106522288	70.3948	Protein coding	uncharacterized LOC106522288
LOC106533462	70.3914	Protein coding	armadillo repeat-containing protein 1-like
LOC106537058	70.3679	Protein coding, misc_RNA	pleckstrin homology domain-containing family A member 1-like,
LOC106519695	70.3366	Protein coding	zinc finger protein 626-like
LOC106522818	70.2826	Protein coding	ornithine decarboxylase antizyme 2-like
LOC106517057	70.1993	Protein coding	hydroperoxide isomerase ALOXE3-like
znf207	70.129	Protein coding	zinc finger protein 207,
bad	70.0729	Protein coding	BCL2-associated agonist of cell death
ppil2	70.0559	Protein coding	peptidylprolyl isomerase (cyclophilin)-like 2
LOC106536259	70.0533	Protein coding	putative cation exchanger C521.04c,
vrtn	70.0508	Protein coding	vertebrae development associated
p4hb	70.0483	Protein coding	prolyl 4-hydroxylase, beta polypeptide
LOC106529836	70.0328	Protein coding	gelsolin-like,
tgoln2	69.8962	Protein coding	trans-golgi network protein 2
ndel1	69.8062	Protein coding	nudE neurodevelopment protein 1-like 1,
LOC106517438	69.7964	Protein coding	ferritin, lower subunit-like,
LOC106516720	69.7773	Protein coding	non-POU domain-containing octamer-binding protein-like
itm2b	69.7613	Protein coding	integral membrane protein 2B,
LOC106531772	69.7569	Protein coding	AN1-type zinc finger protein 3-like
snip1	69.7556	Protein coding	Smad nuclear interacting protein 1
rsl24d1	69.7006	Protein coding	ribosomal L24 domain containing 1
parn	69.6215	Protein coding	poly(A)-specific ribonuclease,
psma3	69.5602	Protein coding	proteasome subunit alpha 3
polr2f	69.4463	Protein coding	polymerase (RNA) II (DNA directed) polypeptide F
LOC106534592	69.434	Protein coding	nibrin-like
wsb1	69.3478	Protein coding	WD repeat and SOCS box containing 1
tmem254	69.3234	Protein coding	transmembrane protein 254
hacd2	69.2775	Protein coding	3-hydroxyacyl-CoA dehydratase 2
rars	69.2456	Protein coding	arginyl-tRNA synthetase
LOC106534130	69.2169	Protein coding	proteasome subunit alpha type-7
tmem165	69.1857	Protein coding	transmembrane protein 165
LOC106517172	69.1674	Protein coding	coiled-coil domain-containing protein 149-like,
LOC106519940	69.1541	Protein coding	H/ACA ribonucleoprotein complex subunit 4-like
cenpw	69.1282	Protein coding	centromere protein W
slc39a7	69.1108	Protein coding	solute carrier family 39 (zinc transporter), member 7
LOC106534252	69.088	Protein coding	TAR DNA-binding protein 43-like
fam53b	69.0316	Protein coding	family with sequence similarity 53, member B,
LOC106514439	69.0059	Protein coding	mothers against decapentaplegic homolog 4-like
nampt	68.9939	Protein coding	nicotinamide phosphoribosyltransferase
plrg1	68.9799	Protein coding	pleiotropic regulator 1
LOC106527606	68.8804	Protein coding	protein phosphatase Slingshot homolog 2-like
pkn1	68.7826	Protein coding	protein kinase N1
LOC106530415	68.7488	Protein coding	tripartite motif-containing protein 16-like
kiaa1456	68.743	Protein coding	KIAA1456 ortholog
med6	68.7111	Protein coding	mediator complex subunit 6
LOC106511545	68.6728	Protein coding	microtubule-associated protein RP/EB family member 1-like
dda1	68.6136	Protein coding	DET1 and DDB1 associated 1
LOC106535315	68.5845	lncRNA	#N/A
LOC106527281	68.4273	Protein coding	galectin-3-like
ikbkb	68.3547	Protein coding	inhibitor of kappa light polypeptide gene enhancer in B-cells, kinase beta
gpr108	68.3513	Protein coding	G protein-coupled receptor 108
LOC106511350	68.3395	Protein coding	nuclear pore complex protein Nup98-Nup96-like
exosc3	68.2896	Protein coding	exosome component 3
wrb	68.2021	Protein coding	tryptophan rich basic protein
LOC106513864	68.1823	Protein coding	AN1-type zinc finger protein 5-like,
LOC106515610	68.1146	Protein coding	ubiquitin-conjugating enzyme E2 N
psmd3	68.0438	Protein coding	proteasome 26S subunit, non-ATPase 3
LOC106525878	68.0227	Protein coding	cathepsin Z-like
LOC106533107	67.9661	Protein coding	protein phosphatase Slingshot homolog 2-like
LOC106529130	67.9319	Protein coding	splicing factor, proline- and glutamine-rich-like
gins4	67.9317	Protein coding	GINS complex subunit 4 (Sld5 homolog)
LOC106513404	67.9276	Protein coding	cystatin-B-like
LOC106515547	67.866	Protein coding	annexin A13-like
kras	67.8651	Protein coding	Kirsten rat sarcoma viral oncogene homolog,
tusc2	67.8184	Protein coding	tumor suppressor candidate 2
acat1	67.8179	Protein coding	acetyl-CoA acetyltransferase 1
LOC106514406	67.7969	Protein coding	rab11 family-interacting protein 1-like
cd3eap	67.7848	Protein coding	CD3e molecule, epsilon associated protein,
LOC106521564	67.7681	Protein coding	scaffold attachment factor B2-like
rnf4	67.7597	Protein coding	ring finger protein 4,
LOC106525553	67.7503	Protein coding	chromosome unknown open reading frame, human C7orf73
sde2	67.7273	Protein coding	SDE2 telomere maintenance homolog (S. pombe)
LOC106525550	67.7212	Protein coding, misc_RNA	non-muscle caldesmon-like,
acsl5	67.6801	Protein coding	acyl-CoA synthetase long-chain family member 5
LOC106517071	67.5399	Protein coding	tetratricopeptide repeat protein 39B-like,
mis18a	67.5132	Protein coding	MIS18 kinetochore protein A
armc8	67.4526	Protein coding	armadillo repeat containing 8,
fem1c	67.3507	Protein coding	fem-1 homolog c (C. elegans)
LOC106531458	67.2805	Protein coding	protein cordon-bleu-like
ndufa2	67.2789	Protein coding	NADH dehydrogenase (ubiquinone) 1 alpha subcomplex, 2, 8kDa
pcmt1	67.2576	Protein coding	protein-L-isoaspartate (D-aspartate) O-methyltransferase,
LOC106519880	67.2288	Protein coding	pleckstrin homology domain-containing family G member 3-like,
sms	67.1578	Protein coding	spermine synthase
LOC106515015	67.1517	Protein coding	elongation factor 2-like,
fam210a	67.1323	Protein coding	family with sequence similarity 210, member A
LOC106522139	67.1306	Protein coding	integral membrane protein,-like
LOC106519568	67.0868	Protein coding	carboxy-terminal kinesin 2-like
prpf19	67.0699	Protein coding	pre-mRNA processing factor 19
wasf2	67.0621	Protein coding	WAS protein family, member 2
LOC106532540	67.0251	Protein coding	dynein light chain 2, cytoplasmic
LOC106520367	67.0138	Protein coding	heat shock cognate 71 kDa protein-like
LOC106526448	66.9955	Protein coding	cytochrome b-c1 complex subunit 10,
diaph1	66.993	Protein coding	diaphanous-related formin 1,
lsm1	66.9225	Protein coding	LSM1 homolog, mRNA degradation associated
LOC106520952	66.8462	lncRNA	#N/A
llgl1	66.8454	Protein coding	lethal giant larvae homolog 1 (Drosophila)
pcgf6	66.8188	Protein coding	polycomb group ring finger 6
frg1	66.7826	Protein coding	FSHD region gene 1
LOC106535819	66.7626	Protein coding	alpha-2-macroglobulin-like
LOC106532103	66.7537	Protein coding	nuclear pore complex protein Nup98-Nup96-like
tmem144	66.7474	Protein coding, misc_RNA	transmembrane protein 144,
LOC106521223	66.7269	Protein coding	glucosamine-6-phosphate isomerase 2
LOC106511040	66.703	Protein coding	basic leucine zipper and W2 domain-containing protein 1-A-like
nup35	66.6997	Protein coding	nucleoporin 35kDa
tes	66.6991	Protein coding	testin LIM domain protein
LOC106535686	66.633	Protein coding	SH3 domain-binding glutamic acid-rich-like protein 3
sf3a3	66.4512	Protein coding	splicing factor 3a, subunit 3, 60kDa
pan3	66.4338	Protein coding	PAN3 poly(A) specific ribonuclease subunit
LOC106532538	66.4013	Protein coding	sulfotransferase family cytosolic 2B member 1-like
pold3	66.3997	Protein coding	polymerase (DNA-directed), delta 3, accessory subunit
LOC106517914	66.3961	Protein coding	cytochrome b-c1 complex subunit 8
nop10	66.3793	Protein coding	NOP10 ribonucleoprotein
ndufa10	66.3175	Protein coding	NADH dehydrogenase (ubiquinone) 1 alpha subcomplex, 10, 42kDa
LOC106537121	66.3048	Protein coding	cryptochrome-1-like,
macrod1	66.2624	Protein coding	MACRO domain containing 1,
prkar1a	66.2005	Protein coding	protein kinase, cAMP-dependent, regulatory, type I, alpha,
srek1ip1	66.1919	Protein coding	SREK1-interacting protein 1,
romo1	66.1787	Protein coding	reactive oxygen species modulator 1
ccne2	66.1036	Protein coding	cyclin E2,
eif3e	66.0768	Protein coding	eukaryotic translation initiation factor 3, subunit E
LOC106511504	66.0747	Protein coding	nucleolar and spindle-associated protein 1-like
ube2a	66.0436	Protein coding	ubiquitin-conjugating enzyme E2A
LOC106524027	65.8196	Protein coding	transketolase-like
lsm8	65.7878	Protein coding	LSM8 homolog, U6 small nuclear RNA associated
LOC106526616	65.7496	Protein coding	spindlin-Z-like
LOC106523720	65.6817	Protein coding	equilibrative nucleoside transporter 2-like
LOC106536548	65.6369	Protein coding	microsomal glutathione S-transferase 3-like
LOC106520529	65.6255	Protein coding	glutamate-rich WD repeat-containing protein 1-like
LOC106528171	65.5255	Protein coding	AP-1 complex subunit sigma-3-like,
tmem50a	65.5198	Protein coding	transmembrane protein 50A
acaa1	65.5196	Protein coding	acetyl-CoA acyltransferase 1
osbpl11	65.4452	Protein coding	oxysterol binding protein-like 11,
LOC106530730	65.4079	Protein coding	echinoderm microtubule-associated protein-like 2
syvn1	65.3239	Protein coding	synovial apoptosis inhibitor 1, synoviolin,
scoc	65.278	Protein coding	short coiled-coil protein
LOC106517122	65.274	lncRNA	#N/A
rab1a	65.2619	Protein coding	RAB1A, member RAS oncogene family
fnip1	65.2452	Protein coding	folliculin interacting protein 1,
zar1l	65.1983	Protein coding	zygote arrest 1-like
LOC106517726	65.1734	Protein coding	casein kinase II subunit beta-like,
LOC106536665	65.1139	Protein coding	uncharacterized LOC106536665
ldhb	65.0899	Protein coding	lactate dehydrogenase B
eda	65.0884	Protein coding	ectodysplasin A,
psmc6	65.013	Protein coding	proteasome 26S subunit, ATPase 6
cct5	64.9913	Protein coding	chaperonin containing TCP1, subunit 5 (epsilon)
rbm7	64.9864	Protein coding	RNA binding motif protein 7
LOC106522130	64.9603	Protein coding	histone H3.3
LOC106536995	64.9306	Protein coding	NEDD8
LOC106536142	64.9294	Protein coding	protein IWS1 homolog
atpif1	64.905	Protein coding	ATPase inhibitory factor 1
LOC106535690	64.825	pseudogene	#N/A
snrpc	64.8162	Protein coding	small nuclear ribonucleoprotein polypeptide C
timm23	64.8085	Protein coding	translocase of inner mitochondrial membrane 23 homolog (yeast)
LOC106535727	64.7871	Protein coding	epoxide hydrolase 1-like
zfand1	64.7525	Protein coding	zinc finger, AN1-type domain 1
ccdc88a	64.719	Protein coding	coiled-coil domain containing 88A
LOC106530982	64.6755	Protein coding	mitogen-activated protein kinase 1
hsd3b7	64.6606	Protein coding	hydroxy-delta-5-steroid dehydrogenase, 3 beta- and steroid delta-isomerase 7
bloc1s5	64.6564	Protein coding	biogenesis of lysosomal organelles complex-1, subunit 5, muted
LOC106512488	64.5731	Protein coding	potassium channel subfamily K member 5-like
taf11	64.5376	Protein coding	TAF11 RNA polymerase II, TATA box binding protein (TBP)-associated factor, 28kDa,
LOC106517965	64.5334	Protein coding	protein salvador homolog 1-like
paf1	64.5132	Protein coding	PAF1 homolog, Paf1/RNA polymerase II complex component
rpp30	64.468	Protein coding	ribonuclease P/MRP 30kDa subunit,
ndufa7	64.3654	Protein coding	NADH dehydrogenase (ubiquinone) 1 alpha subcomplex, 7, 14.5kDa
LOC106515796	64.2604	Protein coding	protein spire homolog 1-like,
prpf3	64.2555	Protein coding	pre-mRNA processing factor 3
bub3	64.2077	Protein coding	BUB3 mitotic checkpoint protein
LOC106510970	64.1942	Protein coding	Na(+)/H(+) exchanger beta-like
lamtor5	64.185	Protein coding	late endosomal/lysosomal adaptor, MAPK and MTOR activator 5
emg1	64.1804	Protein coding	EMG1 N1-specific pseudouridine methyltransferase
fbxo32	64.1127	Protein coding	F-box protein 32
slc44a5	64.1053	Protein coding	solute carrier family 44, member 5
bub1	64.0591	Protein coding	BUB1 mitotic checkpoint serine/threonine kinase
LOC106525945	64.047	Protein coding	spindle and kinetochore-associated protein 2-like
pole3	64.03	Protein coding	polymerase (DNA directed), epsilon 3, accessory subunit
prpf31	63.872	Protein coding	pre-mRNA processing factor 31
LOC106518108	63.8644	Protein coding	cingulin-like
ogfod1	63.8584	Protein coding	2-oxoglutarate and iron-dependent oxygenase domain containing 1
LOC106532511	63.785	Protein coding	15-hydroxyprostaglandin dehydrogenase [NAD(+)]-like
sf3b5	63.7756	Protein coding	splicing factor 3b, subunit 5, 10kDa
eif3b	63.7624	Protein coding	eukaryotic translation initiation factor 3, subunit B
plekhj1	63.6606	Protein coding	pleckstrin homology domain containing, family J member 1
lsm12	63.6506	Protein coding	LSM12 homolog
anapc16	63.6439	Protein coding	anaphase promoting complex subunit 16
stambpl1	63.6355	Protein coding	STAM binding protein-like 1
wipf1	63.6135	Protein coding	WAS/WASL interacting protein family, member 1
LOC106513988	63.5071	Protein coding	ATP synthase F(0) complex subunit C2, mitochondrial-like,
ptpn12	63.4713	Protein coding	protein tyrosine phosphatase, non-receptor type 12,
vps35	63.4558	Protein coding	VPS35 retromer complex component
LOC106511478	63.3305	Protein coding	ephrin-A2-like
psmc1	63.2987	Protein coding	proteasome 26S subunit, ATPase 1
gemin8	63.2952	Protein coding	gem (nuclear organelle) associated protein 8
LOC106531042	63.267	Protein coding	serine/threonine-protein kinase pdik1l-B-like
gtf2f1	63.1887	Protein coding	general transcription factor IIF, polypeptide 1, 74kDa
ubr5	63.1557	Protein coding	ubiquitin protein ligase E3 component n-recognin 5,
aftph	63.0591	Protein coding	aftiphilin
gps2	63.0549	Protein coding	G protein pathway suppressor 2
mdm4	63.0496	Protein coding	MDM4, p53 regulator,
LOC106529361	63.0188	Protein coding	polyhomeotic-like protein 2
lin28b	63.0144	Protein coding	lin-28 homolog B (C. elegans),
LOC106523298	62.9705	Protein coding	RNA-binding motif, single-stranded-interacting protein 1-like
LOC106536869	62.9368	Protein coding	casein kinase II subunit alpha'
men1	62.8659	Protein coding	multiple endocrine neoplasia I
atg12	62.8244	Protein coding	autophagy related 12
nsdhl	62.809	Protein coding	NAD(P) dependent steroid dehydrogenase-like
kpna3	62.786	Protein coding	karyopherin alpha 3 (importin alpha 4),
rcbtb1	62.745	Protein coding	regulator of chromosome condensation (RCC1) and BTB (POZ) domain containing protein 1,
nagk	62.7252	Protein coding	N-acetylglucosamine kinase
LOC106533089	62.723	Protein coding	splicing factor U2AF 35 kDa subunit-like
srm	62.7203	Protein coding	spermidine synthase
nfyb	62.6892	Protein coding	nuclear transcription factor Y, beta
otub1	62.6255	Protein coding	OTU deubiquitinase, ubiquitin aldehyde binding 1
pi4k2b	62.5718	Protein coding	phosphatidylinositol 4-kinase type 2 beta
LOC106528734	62.5586	Protein coding	tumor protein D54-like,
fam58a	62.4938	Protein coding	family with sequence similarity 58, member A
LOC106515999	62.4797	Protein coding	neutral alpha-glucosidase AB-like
txnl1	62.4691	Protein coding	thioredoxin-like 1
fkbp3	62.4666	Protein coding	FK506 binding protein 3, 25kDa
LOC106529657	62.4571	Protein coding	PDZ domain-containing protein GIPC1-like
dab2	62.433	Protein coding	Dab, mitogen-responsive phosphoprotein, homolog 2 (Drosophila),
LOC106525623	62.429	Protein coding	sphingosine-1-phosphate lyase 1-like
cstf3	62.4044	Protein coding	cleavage stimulation factor, 3' pre-RNA, subunit 3, 77kDa
aldh7a1	62.3898	Protein coding	aldehyde dehydrogenase 7 family, member A1
LOC106536856	62.3752	pseudogene	#N/A
cnppd1	62.3746	Protein coding	cyclin Pas1/PHO80 domain containing 1
cct3	62.2873	Protein coding	chaperonin containing TCP1, subunit 3 (gamma)
zfand2a	62.2427	Protein coding	zinc finger, AN1-type domain 2A,
plp2	62.2041	Protein coding	proteolipid protein 2 (colonic epithelium-enriched),
nbn	62.1685	Protein coding	nibrin
ilf2	62.1394	Protein coding	interleukin enhancer binding factor 2
LOC106530999	62.1351	Protein coding	protein FAM60A-like
LOC106511886	62.1281	Protein coding	rac GTPase-activating protein 1-like
LOC106525907	62.0832	Protein coding	uncharacterized LOC106525907,
LOC106531984	61.985	Protein coding	integrator complex subunit 6-like
adam9	61.9538	Protein coding	ADAM metallopeptidase domain 9,
LOC106522127	61.9255	Protein coding	ATPase inhibitor B, mitochondrial-like
LOC106531434	61.9021	Protein coding	GTP-binding protein 8-like
ubtf	61.8933	Protein coding	upstream binding transcription factor, RNA polymerase I,
LOC106511567	61.8579	Protein coding	NF-X1-type zinc finger protein NFXL1-like
LOC106518533	61.8347	Protein coding	interferon-induced GTP-binding protein Mx-like
bpnt1	61.7937	Protein coding	3'(2'), 5'-bisphosphate nucleotidase 1,
LOC106527309	61.7694	Protein coding	F-box only protein 46-like,
LOC106510984	61.7585	Protein coding	leukocyte elastase inhibitor-like
rnf2	61.7329	Protein coding	ring finger protein 2
LOC106537329	61.6426	Protein coding	RING finger and transmembrane domain-containing protein 1-like
LOC106515624	61.6325	Protein coding	ubiquitin-like protein 3,
yme1l1	61.5929	Protein coding	YME1-like 1 ATPase,
gyg1	61.5638	Protein coding	glycogenin 1
LOC106517722	61.5397	Protein coding	serum paraoxonase/arylesterase 2-like
LOC106527731	61.4858	Protein coding	glucose-induced degradation protein 8 homolog
smc1a	61.4799	Protein coding	structural maintenance of chromosomes 1A
LOC106533930	61.4446	Protein coding	cytochrome b561 domain-containing protein 1
LOC106529108	61.4335	Protein coding	uncharacterized LOC106529108
aldh5a1	61.4325	Protein coding	aldehyde dehydrogenase 5 family, member A1,
LOC106515491	61.43	Protein coding	Golgi SNAP receptor complex member 1-like
LOC106529601	61.4228	Protein coding	lactadherin-like,
LOC106527263	61.3823	Protein coding	cytochrome c oxidase subunit NDUFA4-like
LOC106531612	61.358	Protein coding	dehydrogenase/reductase SDR family member 13-like
LOC106525512	61.3504	Protein coding	mitogen-activated protein kinase 14B-like,
haus8	61.3306	Protein coding	HAUS augmin-like complex, subunit 8
LOC106513075	61.3236	Protein coding, misc_RNA	selenoprotein K,
LOC106527853	61.3148	Protein coding	chromosome unknown open reading frame, human C19orf47,
pter	61.3042	Protein coding	phosphotriesterase related,
LOC106515720	61.2824	lncRNA	#N/A
atad3a	61.2211	Protein coding	ATPase family, AAA domain containing 3A
pomp	61.1802	Protein coding	proteasome maturation protein
gcdh	61.1677	Protein coding	glutaryl-CoA dehydrogenase
LOC106519747	61.145	Protein coding	C-1-tetrahydrofolate synthase, cytoplasmic-like
LOC106514425	61.1141	Protein coding	trigger factor-like
psmd12	61.0987	Protein coding	proteasome 26S subunit, non-ATPase 12
tm9sf1	61.0962	Protein coding	transmembrane 9 superfamily member 1,
LOC106521225	61.0481	Protein coding	cytochrome c oxidase subunit 8A, mitochondrial
LOC106536606	61.0479	Protein coding	H/ACA ribonucleoprotein complex subunit 4-like
ska1	61.025	Protein coding	spindle and kinetochore associated complex subunit 1
LOC106516097	60.8971	Protein coding	chromosome unknown open reading frame, human C1orf159
LOC106534889	60.8517	Protein coding	zona pellucida sperm-binding protein 3-like
LOC106519896	60.8361	Protein coding	pleckstrin homology domain-containing family G member 3-like,
nup160	60.7724	Protein coding	nucleoporin 160kDa,
aars	60.7684	Protein coding	alanyl-tRNA synthetase
sppl3	60.7599	Protein coding	signal peptide peptidase like 3
slx4ip	60.7492	Protein coding	SLX4 interacting protein,
tmem110	60.7418	Protein coding	transmembrane protein 110
LOC106517755	60.7392	Protein coding	3-hydroxyisobutyrate dehydrogenase, mitochondrial-like
rmnd5b	60.661	Protein coding	required for meiotic nuclear division 5 homolog B,
galnt5	60.5997	Protein coding	polypeptide N-acetylgalactosaminyltransferase 5
LOC106533922	60.5919	Protein coding	cytochrome c,
LOC106530459	60.5779	Protein coding	protein FAM133-like,
LOC106524789	60.5131	Protein coding	proliferation-associated protein 2G4-like
eif2s2	60.4803	Protein coding	eukaryotic translation initiation factor 2, subunit 2 beta, 38kDa,
LOC106516180	60.3305	Protein coding	uncharacterized LOC106516180
csnk1g1	60.2038	Protein coding, misc_RNA	casein kinase 1, gamma 1,
pdia4	60.1841	Protein coding	protein disulfide isomerase family A, member 4
galc	60.1686	Protein coding	galactosylceramidase
LOC106534170	60.1565	Protein coding	glutamate-rich WD repeat-containing protein 1-like
LOC106515436	60.1273	Protein coding	ligand of Numb protein X 2-like
hnrnpul1	60.1189	Protein coding	heterogeneous nuclear ribonucleoprotein U-like 1
LOC106526005	60.0942	Protein coding	fetuin-B-like
isca1	60.0297	Protein coding	iron-sulfur cluster assembly 1
zmat2	60.0075	Protein coding	zinc finger, matrin-type 2
adpgk	59.9958	Protein coding	ADP-dependent glucokinase,
kpna1	59.9877	Protein coding	karyopherin alpha 1 (importin alpha 5)
mlf2	59.9752	Protein coding	myeloid leukemia factor 2,
polr3h	59.8166	Protein coding	polymerase (RNA) III (DNA directed) polypeptide H (22.9kD)
vamp3	59.8142	Protein coding	vesicle-associated membrane protein 3
cdk2ap2	59.7953	Protein coding	cyclin-dependent kinase 2 associated protein 2
naga	59.7501	Protein coding	N-acetylgalactosaminidase, alpha-
pom121	59.7441	Protein coding	POM121 transmembrane nucleoporin
LOC106514959	59.6573	Protein coding	zona pellucida sperm-binding protein 3-like
LOC106526656	59.626	Protein coding	mitochondrial dicarboxylate carrier-like
rpl34	59.6063	Protein coding	ribosomal protein L34
LOC106524812	59.5499	Protein coding	uncharacterized LOC106524812
sidt2	59.5237	Protein coding	SID1 transmembrane family, member 2
traip	59.5156	Protein coding	TRAF interacting protein
mrpl28	59.4914	Protein coding	mitochondrial ribosomal protein L28,
chordc1	59.4833	Protein coding	cysteine and histidine-rich domain (CHORD) containing 1
LOC106511391	59.4668	Protein coding	WD repeat-containing protein 36-like
lemd3	59.4667	Protein coding	LEM domain containing 3
LOC106518122	59.4582	Protein coding	transmembrane protein 79-like,
stx12	59.4577	Protein coding	syntaxin 12
mrpl54	59.3736	Protein coding	mitochondrial ribosomal protein L54,
ube2h	59.3374	Protein coding	ubiquitin-conjugating enzyme E2H
mplkip	59.2975	Protein coding	M-phase specific PLK1 interacting protein
polr3gl	59.2797	Protein coding	polymerase (RNA) III (DNA directed) polypeptide G (32kD)-like,
LOC106532809	59.209	Protein coding	aldehyde dehydrogenase family 3 member B1-like
pdss2	59.2004	Protein coding	prenyl (decaprenyl) diphosphate synthase, subunit 2
ruvbl2	59.1736	Protein coding	RuvB-like AAA ATPase 2
haus3	59.1369	Protein coding	HAUS augmin-like complex, subunit 3,
srp72	59.0621	Protein coding	signal recognition particle 72kDa
LOC106534234	59.0418	Protein coding	cytochrome P450 20A1
csnk1a1	59.0372	Protein coding	casein kinase 1, alpha 1
jag1	58.9977	Protein coding	jagged 1
espl1	58.9612	Protein coding	extra spindle pole bodies like 1, separase
fuca2	58.9589	Protein coding	fucosidase, alpha-L- 2, plasma
ppap2c	58.9172	Protein coding	phosphatidic acid phosphatase type,
map3k4	58.8418	Protein coding	mitogen-activated protein kinase kinase kinase 4,
gfer	58.7378	Protein coding	growth factor, augmenter of liver regeneration
LOC106530824	58.7307	Protein coding	solute carrier family 41 member 2-like
LOC106528855	58.684	Protein coding	hypoxanthine-guanine phosphoribosyltransferase,
LOC106512443	58.6631	Protein coding	uncharacterized LOC106512443
sdhc	58.6598	Protein coding	succinate dehydrogenase complex, subunit C, integral membrane protein, 15kDa
dnajc15	58.6041	Protein coding	DnaJ (Hsp40) homolog, subfamily C, member 15
dnph1	58.5773	Protein coding	2'-deoxynucleoside 5'-phosphate N-hydrolase 1
ndufs5	58.4037	Protein coding	NADH dehydrogenase (ubiquinone) Fe-S protein 5, 15kDa (NADH-coenzyme Q reductase)
galnt2	58.3794	Protein coding	polypeptide N-acetylgalactosaminyltransferase 2
LOC106535517	58.3705	Protein coding	atlastin-2-like
drap1	58.2765	Protein coding	DR1-associated protein 1 (negative cofactor 2 alpha)
cfdp1	58.2035	Protein coding	craniofacial development protein 1,
ing3	58.1909	Protein coding	inhibitor of growth family, member 3
LOC106530789	58.0913	Protein coding	proton myo-inositol cotransporter-like,
LOC106535010	58.0827	Protein coding	glycerol-3-phosphate transporter-like
ndufab1	58.0823	Protein coding	NADH dehydrogenase (ubiquinone) 1, alpha/beta subcomplex, 1, 8kDa,
mtch2	57.9899	Protein coding	mitochondrial carrier 2
LOC106512702	57.93	Protein coding	PCI domain-containing protein 2-like
snrpe	57.8131	Protein coding	small nuclear ribonucleoprotein polypeptide E
LOC106515566	57.7665	Protein coding	chromosome unknown open reading frame, human C8orf59
tprkb	57.7618	Protein coding	TP53RK binding protein
trip13	57.7561	Protein coding	thyroid hormone receptor interactor 13
idh3b	57.747	Protein coding	isocitrate dehydrogenase 3 (NAD+) beta,
LOC106532624	57.7066	Protein coding	alpha-1,3-mannosyl-glycoprotein 2-beta-N-acetylglucosaminyltransferase-like
usf1	57.6407	Protein coding	upstream transcription factor 1
slc35f5	57.6046	Protein coding	solute carrier family 35, member F5
ndufb4	57.4752	Protein coding	NADH dehydrogenase (ubiquinone) 1 beta subcomplex, 4, 15kDa
LOC106535811	57.3689	Protein coding	USP6 N-terminal-like protein,
LOC106520439	57.3503	Protein coding	survival motor neuron protein 1-like
nhp2	57.3085	Protein coding	NHP2 ribonucleoprotein
exosc1	57.2669	Protein coding	exosome component 1
LOC106534320	57.2538	Protein coding	E3 SUMO-protein ligase PIAS2-like
LOC106521312	57.1599	Protein coding	uncharacterized LOC106521312
LOC106521775	57.1546	Protein coding	ubiquitin-conjugating enzyme E2 N-like
LOC106528694	57.1318	Protein coding	class I histocompatibility antigen, F10 alpha chain-like
LOC106512526	57.1277	Protein coding	acid sphingomyelinase-like phosphodiesterase 3a
cstf1	57.1251	Protein coding	cleavage stimulation factor, 3' pre-RNA, subunit 1, 50kDa
LOC106515854	57.1222	Protein coding	lysosomal-associated transmembrane protein 4B-like
LOC106512517	57.1156	Protein coding	GTP-binding protein 1-like
ccdc71	57.0968	Protein coding	coiled-coil domain containing 71
hax1	57.0833	Protein coding	HCLS1 associated protein X-1
LOC106536050	57.0168	Protein coding	splicing factor 3B subunit 2-like
thoc1	56.9881	Protein coding	THO complex 1
LOC106533362	56.9548	lncRNA	#N/A
ccnb3	56.9362	Protein coding	cyclin B3
ddx6	56.8923	Protein coding	DEAD (Asp-Glu-Ala-Asp) box helicase 6,
nfya	56.844	Protein coding	nuclear transcription factor Y, alpha,
asna1	56.8184	Protein coding	arsA arsenite transporter, ATP-binding, homolog 1 (bacterial)
blzf1	56.8076	Protein coding	basic leucine zipper nuclear factor 1
tlk2	56.7884	Protein coding	tousled-like kinase 2,
LOC106522425	56.7408	Protein coding	protein farnesyltransferase subunit beta-like
xiap	56.6607	Protein coding	X-linked inhibitor of apoptosis, E3 ubiquitin protein ligase
scfd1	56.5934	Protein coding	sec1 family domain containing 1
LOC106514404	56.5839	lncRNA	#N/A
LOC106525557	56.5482	Protein coding	adenosylhomocysteinase 3-like
ctdnep1	56.5047	Protein coding	CTD nuclear envelope phosphatase 1
LOC106532744	56.4964	Protein coding	chromosome unknown open reading frame, human C12orf66
LOC106522038	56.4083	Protein coding	EVI5-like protein
hcfc2	56.403	Protein coding	host cell factor C2
ak4	56.3899	Protein coding	adenylate kinase 4
LOC106536834	56.3428	Protein coding	liprin-beta-1-like,
LOC106533987	56.3385	Protein coding	histone-binding protein RBBP4
cep83	56.3291	Protein coding	centrosomal protein 83kDa
lin7c	56.2421	Protein coding	lin-7 homolog C (C. elegans)
trappc6b	56.2033	Protein coding	trafficking protein particle complex 6B
smarcad1	56.1738	Protein coding	SWI/SNF-related, matrix-associated actin-dependent regulator of chromatin, subfamily a, containing DEAD/H box 1,
gle1	56.1721	Protein coding	GLE1 RNA export mediator
ralb	56.1716	Protein coding	v-ral simian leukemia viral oncogene homolog B,
nme6	56.15	Protein coding	NME/NM23 nucleoside diphosphate kinase 6
rassf3	56.0866	Protein coding	Ras association (RalGDS/AF-6) domain family member 3
LOC106528213	56.0687	Protein coding	kinesin-like protein KIF20B,
LOC106534996	56.0112	Protein coding	zinc finger protein 395-like
LOC106529428	56.0023	Protein coding	uncharacterized LOC106529428
LOC106510869	55.9825	Protein coding	suppressor of cytokine signaling 1-like
bod1	55.974	Protein coding	biorientation of chromosomes in cell division 1
LOC106529278	55.9532	Protein coding	RCC1 and BTB domain-containing protein 1-like,
LOC106514409	55.9293	Protein coding	beta-1,4-galactosyltransferase 3-like,
cope	55.91	Protein coding	coatomer protein complex, subunit epsilon
LOC106519026	55.9022	Protein coding	chromosome unknown open reading frame, human C6orf120
LOC106536181	55.8862	Protein coding	rac GTPase-activating protein 1-like
mrpl12	55.8134	Protein coding	mitochondrial ribosomal protein L12
LOC106524806	55.8111	Protein coding	probable palmitoyltransferase ZDHHC20
ubtd2	55.7002	Protein coding	ubiquitin domain containing 2
psmc5	55.6526	Protein coding	proteasome 26S subunit, ATPase 5
parva	55.6424	Protein coding	parvin, alpha,
LOC106535400	55.5979	Protein coding	DNA repair protein XRCC2-like
csnk1g2	55.4681	Protein coding	casein kinase 1, gamma 2,
LOC106515242	55.4561	Protein coding	volume-regulated anion channel subunit LRRC8E-like,
LOC106522336	55.4358	Protein coding	plasma membrane calcium-transporting ATPase 1-like,
poldip3	55.4232	Protein coding	polymerase (DNA-directed), delta interacting protein 3
ganab	55.3595	Protein coding	glucosidase, alpha 3B neutral AB,
rnf11	55.3575	Protein coding	ring finger protein 11
fpgs	55.3559	Protein coding	folylpolyglutamate synthase
LOC106522704	55.3427	Protein coding	ubinuclein-1-like
LOC106528066	55.2463	Protein coding	serine/arginine repetitive matrix protein 1-like
pgam5	55.2155	Protein coding	PGAM family member 5, serine/threonine protein phosphatase, mitochondrial,
wdr5	55.2037	Protein coding	WD repeat domain 5
ssbp1	55.1908	Protein coding	single-stranded DNA binding protein 1, mitochondrial
gm2a	55.1708	Protein coding	GM2 ganglioside activator
mtfr1	55.1613	Protein coding, misc_RNA	mitochondrial fission regulator 1,
tmem41b	55.124	Protein coding	transmembrane protein 41B
LOC106511680	55.0785	Protein coding	transcription initiation factor TFIID subunit 9-like
LOC106533900	55.0498	Protein coding	cell cycle control protein 50A-like
LOC106518773	55.0308	Protein coding	chromosome unknown open reading frame, human C10orf76
LOC106515090	54.9326	Protein coding	histone-lysine N-methyltransferase SETDB1-B-like
hddc2	54.9253	Protein coding	HD domain containing 2
LOC106510744	54.8917	Protein coding	deoxyribonuclease-2-alpha-like
commd6	54.8757	Protein coding	COMM domain containing 6
sae1	54.8279	Protein coding	SUMO1 activating enzyme subunit 1
LOC106536972	54.7367	lncRNA	#N/A
mrps26	54.7364	Protein coding	mitochondrial ribosomal protein S26
ccdc77	54.707	Protein coding	coiled-coil domain containing 77
LOC106533166	54.7069	Protein coding	calcium-transporting ATPase type, member 1-like,
LOC106511587	54.6513	Protein coding	coiled-coil domain-containing protein 50-like
cdk2	54.5921	Protein coding	cyclin-dependent kinase 2
mtf2	54.587	Protein coding	metal response element binding transcription factor 2
LOC106519626	54.5808	Protein coding	pentatricopeptide repeat-containing protein 1, mitochondrial-like
tmem243	54.538	Protein coding	transmembrane protein 243, mitochondrial
LOC106529629	54.5215	Protein coding	EVI5-like protein
prosc	54.5069	Protein coding	proline synthetase co-transcribed homolog (bacterial),
vcp	54.4794	Protein coding	valosin containing protein,
suds3	54.4635	Protein coding	suppressor of defective silencing 3 homolog (S. cerevisiae),
tipin	54.4554	Protein coding	TIMELESS interacting protein
yipf3	54.4214	Protein coding	Yip1 domain family, member 3
cobll1	54.3771	Protein coding	cordon-bleu WH2 repeat protein-like 1,
LOC106512247	54.3424	pseudogene	#N/A
LOC106528745	54.3202	Protein coding	histone-lysine N-methyltransferase EHMT1-like
ficd	54.3153	Protein coding	FIC domain containing
fbxw11	54.2899	Protein coding	F-box and WD repeat domain containing 11,
trmt2a	54.2579	Protein coding	tRNA methyltransferase 2 homolog A (S. cerevisiae),
LOC106528788	54.2451	Protein coding	cytochrome b-c1 complex subunit 2, mitochondrial
LOC106531447	54.2428	Protein coding	protein transport protein Sec24B-like
polr1d	54.2073	Protein coding	polymerase (RNA) I polypeptide D, 16kDa
smpdl3a	54.1969	Protein coding	sphingomyelin phosphodiesterase, acid-like 3A
LOC106516600	54.1793	Protein coding	uncharacterized LOC106516600
ndufb5	54.1634	Protein coding	NADH dehydrogenase (ubiquinone) 1 beta subcomplex, 5, 16kDa
irak4	54.1263	Protein coding	interleukin-1 receptor-associated kinase 4
derl1	54.1257	Protein coding	derlin 1
stt3a	54.1169	Protein coding	STT3A, subunit of the oligosaccharyltransferase complex (catalytic)
LOC106517898	54.0988	Protein coding	TOX high mobility group box family member 4-A-like
abhd17b	54.0187	Protein coding	abhydrolase domain containing 17B
vps9d1	54.0184	Protein coding	VPS9 domain containing 1
LOC106522629	54.0105	Protein coding	uncharacterized LOC106522629,
LOC106528494	53.9875	Protein coding	phosphatidylinositol transfer protein alpha isoform-like,
tecr	53.9837	Protein coding	trans-2,3-enoyl-CoA reductase
LOC106536514	53.9738	Protein coding	mucin-17-like
pfkl	53.968	Protein coding	phosphofructokinase, liver
LOC106530568	53.947	Protein coding	redox-regulatory protein FAM213A-like,
LOC106532521	53.9349	Protein coding	signal-transducing adaptor protein 1-like,
nudt3	53.834	Protein coding	nudix (nucleoside diphosphate linked moiety X)-type motif 3
LOC106519469	53.8334	Protein coding	retinol dehydrogenase 14-like
u2af2	53.7968	Protein coding	U2 small nuclear RNA auxiliary factor 2,
atp5f1	53.7668	Protein coding	ATP synthase, H+ transporting, mitochondrial Fo complex, subunit B1
LOC106514147	53.7322	Protein coding	nuclear factor 7, brain-like
dcaf8	53.6799	Protein coding	DDB1 and CUL4 associated factor 8
LOC106528136	53.5997	Protein coding	glycogen [starch] synthase, muscle-like
LOC106534533	53.5796	Protein coding	eukaryotic translation initiation factor 4 gamma 1-like,
LOC106521183	53.5694	Protein coding	protein phosphatase 1 regulatory subunit 12A-like,
dgcr2	53.505	Protein coding	DiGeorge syndrome critical region gene 2
ccdc22	53.4995	Protein coding	coiled-coil domain containing 22,
atf7ip2	53.4789	Protein coding	activating transcription factor 7 interacting protein 2
nsfl1c	53.4675	Protein coding	NSFL1 (p97) cofactor (p47)
sav1	53.4222	Protein coding	salvador family WW domain containing protein 1
LOC106536115	53.3955	Protein coding	presenilins-associated rhomboid-like protein, mitochondrial
LOC106512024	53.3236	Protein coding	RWD domain-containing protein 1-like
dhtkd1	53.2943	Protein coding	dehydrogenase E1 and transketolase domain containing 1
[truncated: 10,331 more rows]
