# Supplementary material for: Transcriptomic analysis of maternally provisioned cues for phenotypic plasticity in the annual killifish, Austrofundulus limnaeus
Source: EvoDevo. 2017 Apr 21;8:6. doi: 10.1186/s13227-017-0069-7 (PMC5401559; doi:10.1186/s13227-017-0069-7)
Supplement: Supplementary file 3 — Additional file 3. GO analysis of transcriptome of A. limnaeus in 1–2 cell stage embryos. [file 13227_2017_69_MOESM3_ESM.xlsx]

## Sheet: AF3
Additional File 3: GO analysis of transcriptome of A. limnaeus in 1-2 cell stage embryos.
Analysis Type: PANTHER Overrepresentation Test (release 20160715)
Annotation Version and Release Date: PANTHER version 11.1 Released 2016-10-24
Analyzed List: A. limnaeus top 500 most abundant transcripts with homologs to D. rerio
Reference List: Danio rerio (all genes in database)
Bonferroni correction: TRUE
Displaying only results with P<0.05
PANTHER GO-Slim Molecular Function	Danio rerio (REF) #	Alim_Top500 #	expected	Fold Enrichment	+/-	P value
structural constituent of ribosome	201	42	2.98	14.1	+	8.22e-32
structural molecule activity	1197	66	17.74	3.72	+	1.05e-17
RNA binding	380	28	5.63	4.97	+	1.44e-09
Unclassified	12972	153	192.29	0.8	-	0
receptor activity	1894	4	28.08	< 0.2	-	1.58e-06
PANTHER GO-Slim Biological Process	Danio rerio (REF) #	Alim_Top500 #	expected	Fold Enrichment	+/-	P value
oxidative phosphorylation	53	8	0.79	10.18	+	0.0004
generation of precursor metabolites and energy	241	17	3.57	4.76	+	4.7e-05
metabolic process	8627	173	127.88	1.35	+	0.00037
rRNA metabolic process	114	12	1.69	7.1	+	5.01e-05
primary metabolic process	6999	151	103.75	1.46	+	3.51e-05
translation	348	34	5.16	6.59	+	3.2e-15
protein metabolic process	2373	75	35.18	2.13	+	9.34e-08
nucleobase-containing compound transport	82	8	1.22	6.58	+	0.00907
cellular component biogenesis	517	45	7.66	5.87	+	1.18e-18
cellular component organization or biogenesis	1936	74	28.7	2.58	+	1.78e-11
chromosome segregation	121	10	1.79	5.58	+	0.00412
cellular process	9764	181	144.73	1.25	+	0.0294
respiratory electron transport chain	157	12	2.33	5.16	+	0.00132
mitosis	467	24	6.92	3.47	+	5.28e-05
cell cycle	1071	45	15.88	2.83	+	1.37e-07
organelle organization	804	32	11.92	2.69	+	0.000153
cellular component organization	1797	56	26.64	2.1	+	3.48e-05
biosynthetic process	1573	49	23.32	2.1	+	0.000231
Unclassified	11501	135	170.48	0.79	-	0
signal transduction	3057	24	45.31	0.53	-	0.0475
neurological system process	1219	4	18.07	0.22	-	0.0145
single-multicellular organism process	2029	10	30.08	0.33	-	0.00291
multicellular organismal process	2029	10	30.08	0.33	-	0.00291
immune system process	1929	6	28.59	0.21	-	4.36e-05
nervous system development	947	2	14.04	< 0.2	-	0.0178
system development	1472	4	21.82	< 0.2	-	0.000596
developmental process	2991	15	44.34	0.34	-	2.29e-05
PANTHER GO-Slim Cellular Component	Danio rerio (REF) #	Alim_Top500 #	expected	Fold Enrichment	+/-	P value
ribosome	104	38	1.54	24.65	+	6.74e-38
ribonucleoprotein complex	325	47	4.82	9.76	+	2.67e-29
macromolecular complex	1574	80	23.33	3.43	+	2.89e-20
tubulin complex	24	6	0.36	16.87	+	0.000121
protein complex	1279	37	18.96	1.95	+	0.00617
cytosol	380	47	5.63	8.34	+	2.04e-26
cytoplasm	2859	85	42.38	2.01	+	2.44e-08
intracellular	5122	138	75.92	1.82	+	1.15e-11
cell part	5373	140	79.65	1.76	+	9.21e-11
microtubule	146	10	2.16	4.62	+	0.00495
cytoskeleton	750	24	11.12	2.16	+	0.0261
organelle	2947	101	43.68	2.31	+	4.56e-14
Unclassified	19495	242	288.98	0.84	-	0
PANTHER Protein Class	Danio rerio (REF) #	Alim_Top500 #	expected	Fold Enrichment	+/-	P value
tubulin	24	6	0.36	16.87	+	0.000408
microtubule family cytoskeletal protein	259	16	3.84	4.17	+	0.000502
cytoskeletal protein	1039	36	15.4	2.34	+	0.000619
ribosomal protein	221	42	3.28	12.82	+	3.92e-30
RNA binding protein	910	71	13.49	5.26	+	8.39e-28
nucleic acid binding	2927	89	43.39	2.05	+	8.87e-09
ribonucleoprotein	53	6	0.79	7.64	+	0.033
oxidoreductase	720	24	10.67	2.25	+	0.0496
Unclassified	12481	137	185.01	0.74	-	0
receptor	2291	7	33.96	0.21	-	1.77e-06
PANTHER Pathways	Danio rerio (REF) #	Alim_Top500 #	expected	Fold Enrichment	+/-	P value
ATP synthesis	8	3	0.12	25.3	+	0.0387
Heterotrimeric G-protein signaling pathway-rod outer segment phototransduction	59	7	0.87	8	+	0.00534
Unclassified	24075	336	356.87	0.94	-	0
