# Supplementary material for: Transcriptomic analysis of maternally provisioned cues for phenotypic plasticity in the annual killifish, Austrofundulus limnaeus
Source: EvoDevo. 2017 Apr 21;8:6. doi: 10.1186/s13227-017-0069-7 (PMC5401559; doi:10.1186/s13227-017-0069-7)
Supplement: Supplementary file 4 — Additional file 4. Differentially expressed exons in 1-2 cell stage embryos of A. limnaeus (FDR P value < 0.10). [file 13227_2017_69_MOESM4_ESM.xlsx]

## Sheet: AF4
Additional File 4: Differentially expressed exons in 1-2 cell stage embryos of A. limnaeus (FDR p-value < 0.10).
Gene Symbol	Gene	Exon	Length (bp)	Mean expression	p Value (FDR)	LOG2 Fold change	Phenotype
LOC106533268	Uncharacterized	E004	532	46.8	0	-0.2	Escape
LOC106522342	SSUH2 homolog: Zinc finger domain of DnaJ and HSP40	E006	125	6.4	0	2.4	Diapause
svep1	Sushi, von Willebrand factor type A, EGF and pentraxin domain containing 1	E025	202	8.2	0	2.8	Diapause
LOC106524347	Titin-like	E007	264	3.9	0	-1.7	Escape
LOC106520353	Vinculin-like	E013	200	27.1	0.0004	1.1	Diapause
hspa14	Heat shock 70kDa protein 14	E003	83	13.1	0.001	1.2	Diapause
fam135a	Family with sequence similarity 135, member A	E009	155	11	0.0012	1.5	Diapause
arhgap39	Rho GTPase activating protein 39	E003	92	5.7	0.0037	2.5	Diapause
hectd4	HECT domain containing E3 ubiquitin protein ligase 4	E005	109	5.6	0.0037	-2	Escape
phkb	Phosphorylase kinase, beta	E019	130	2.9	0.0037	6.6	Diapause
LOC106536223	Ankycorbin-like	E005	65	4.5	0.0037	5.9	Diapause
LOC106524277	Sideroflexin-5-like	E003	86	25.5	0.0124	0.8	Diapause
LOC106531012	Sodium channel protein type 4 subunit alpha B-like	E015	155	4	0.013	7.4	Diapause
LOC106535987	Histone RNA hairpin-binding protein-like	E010	9	4.4	0.0133	5.5	Diapause
LOC106517127	DNA-dependent protein kinase catalytic subunit-like	E010	132	4.7	0.0144	6.9	Diapause
pign	Phosphatidylinositol glycan anchor biosynthesis, class N	E004	99	6.9	0.0189	1.5	Diapause
larp4	La ribonucleoprotein domain family, member 4	E004	82	6.1	0.0233	7	Diapause
LOC106511683	Ephrin type-B receptor 4-like	E006	69	5.8	0.0244	2.3	Diapause
prlh	Prolactin releasing hormone	E003	37	3.6	0.0266	5.1	Diapause
dync1h1	Dynein, cytoplasmic 1, heavy chain 1	E033	215	5.3	0.031	2.4	Diapause
tmem38a	Transmembrane protein 38A	E001	800	39.5	0.0337	-0.2	Escape
LOC106535019	Uncharacterized	E001	153	5.1	0.0337	1.6	Diapause
slc25a26	Solute carrier family 25 (S-adenosylmethionine carrier), member 26	E010	149	4.2	0.0353	2	Diapause
tmem67	Transmembrane protein 67	E024	95	2.9	0.0355	5	Diapause
kiaa0430	KIAA0430 ortholog	E013	187	16.6	0.0367	1.1	Diapause
LOC106535645	Filamin-C-like	E006	116	10.9	0.0367	-1.2	Escape
LOC106514991	Tropomyosin alpha-1 chain-like	E009	79	8.4	0.0367	1.9	Diapause
nmt2	N-myristoyltransferase 2	E009	109	18.9	0.0374	1.1	Diapause
LOC106528181	Protein NLRC3-like	E004	165	7.8	0.0476	2.3	Diapause
LOC106530352	Polycystic kidney disease protein 1-like 2	E001	350	3	0.0496	2	Diapause
LOC106514264	Death-associated protein kinase 2-like	E006	49	4.7	0.0513	2.1	Diapause
LOC106530165	Round spermatid basic protein 1-like	E001	601	3.8	0.0532	2.1	Diapause
malrd1	MAM and LDL receptor class A domain containing 1	E014	246	3.5	0.0569	8	Diapause
LOC106518696	Uncharacterized	E012	54	3.8	0.0586	1.8	Diapause
LOC106521136	DNA-binding protein RFX7-like	E007	85	6.6	0.0586	2	Diapause
cnnm3	Cyclin and CBS domain divalent metal cation transport mediator 3	E003	97	3.9	0.0586	1.9	Diapause
f13a1	Coagulation factor XIII, A1 polypeptide	E006	139	5.5	0.0586	5.3	Diapause
LOC106536558	E3 ubiquitin-protein ligase UBR2-like	E007	139	5.6	0.0586	2.4	Diapause
ireb2	Iron-responsive element binding protein 2	E014	85	14.2	0.0605	1.1	Diapause
snrnp200	Small nuclear ribonucleoprotein 200kDa (U5)	E003	172	256.3	0.0771	-0.2	Escape
lrrk2	Leucine-rich repeat kinase 2	E020	192	4.9	0.0771	1.8	Diapause
atat1	Alpha tubulin acetyltransferase 1	E009	114	8.2	0.0824	1.5	Diapause
LOC106533628	Disintegrin and metalloproteinase domain-containing protein 8-like	E014	178	5.6	0.0824	5.3	Diapause
kif1bp	KIF1 binding protein	E001	390	12.7	0.0824	1.3	Diapause
ephb2	EPH receptor B2	E004	156	3.2	0.0865	7.4	Diapause
kiaa0825	KIAA0825 ortholog	E013	191	1.6	0.0865	22.6	Diapause
bpgm	2,3-bisphosphoglycerate mutase	E001	1078	1.3	0.0865	-8.3	Escape
dgkz	Diacylglycerol kinase, zeta	E002	100	9.3	0.0865	1.4	Diapause
rps6kb1	Ribosomal protein S6 kinase, 70kDa, polypeptide 1	E007	101	63.3	0.0876	-0.3	Escape
LOC106521120	Copine-3-like	E016	180	8.2	0.0876	1.8	Diapause
pole	Polymerase (DNA directed), epsilon, catalytic subunit	E019	147	16	0.0876	1	Diapause
ints1	Integrator complex subunit 1	E018	61	3.5	0.0876	2.4	Diapause
LOC106536133	TRAF2 and NCK-interacting protein kinase-like	E004	131	2.1	0.0876	5.4	Diapause
LOC106513372	Golgi reassembly-stacking protein 1-like	E002	123	19.6	0.0876	0.6	Diapause
spata6	spermatogenesis associated 6	E002	146	4.5	0.0896	2	Diapause
tmem141	Transmembrane protein 141	E004	145	2.7	0.0985	1.9	Diapause
LOC106514639	Rho guanine nucleotide exchange factor 12-like	E010	111	7.6	0.0985	1.7	Diapause
