# Supplementary material for: Transcriptomic analysis of maternally provisioned cues for phenotypic plasticity in the annual killifish, Austrofundulus limnaeus
Source: EvoDevo. 2017 Apr 21;8:6. doi: 10.1186/s13227-017-0069-7 (PMC5401559; doi:10.1186/s13227-017-0069-7)
Supplement: Supplementary file 5 — Additional file 5. GO analysis of top 100 most abundant transcripts in the 1–2 cell stage transcriptomes of A. limnaeus and D. rerio. [file 13227_2017_69_MOESM5_ESM.xlsx]

## Sheet: AF5
Additional File 5: GO analysis of top 100 most abundant transcripts in the 1-2 cell stage transcriptomes of A. limnaeus and D. rerio.
Analysis Type: PANTHER Overrepresentation Test (release 20160715)
Annotation Version and Release Date: PANTHER version 11.1 Released 2016-10-24
Analyzed List: A. limnaeus 100 most abundant transcripts
Reference List: D. rerio 100 most abundant transcripts
Bonferroni correction: TRUE
Displaying only results with P<0.05
PANTHER GO-Slim Molecular Function	Drer_top100_exact (REF) #	Alim_top100_exact #	expected	Fold Enrichment	+/-	P value
calcium ion binding	2	8	2.04	3.92	+	0.0223
Unclassified	44	45	44.85	1	+	0
PANTHER GO-Slim Biological Process	Drer_top100_exact (REF) #	Alim_top100_exact #	expected	Fold Enrichment	+/-	P value
cellular component movement	1	11	1.02	10.79	+	3.19e-07
Unclassified	32	41	32.62	1.26	+	0
nucleobase-containing compound metabolic process	30	13	30.58	0.43	-	0.00162
primary metabolic process	43	27	43.83	0.62	-	0.0188
metabolic process	52	35	53.01	0.66	-	0.0117
chromatin organization	11	2	11.21	< 0.2	-	0.0266
PANTHER GO-Slim Cellular Component	Drer_top100_exact (REF) #	Alim_top100_exact #	expected	Fold Enrichment	+/-	P value
cytoskeleton	2	8	2.04	3.92	+	0.0159
Unclassified	68	70	69.32	1.01	+	0
PANTHER Protein Class	Drer_top100_exact (REF) #	Alim_top100_exact #	expected	Fold Enrichment	+/-	P value
microtubule family cytoskeletal protein	1	6	1.02	5.89	+	0.0119
cytoskeletal protein	3	10	3.06	3.27	+	0.0204
calmodulin	2	8	2.04	3.92	+	0.0212
intracellular calcium-sensing protein	2	8	2.04	3.92	+	0.0212
calcium-binding protein	2	8	2.04	3.92	+	0.0212
Unclassified	37	34	37.72	0.9	-	0
nucleic acid binding	26	12	26.5	0.45	-	0.00725
PANTHER Pathways	Drer_top100_exact (REF) #	Alim_top100_exact #	expected	Fold Enrichment	+/-	P value
Unclassified	85	78	86.65	0.9	-	0
