# Supplementary material for: Transcriptomic analysis of maternally provisioned cues for phenotypic plasticity in the annual killifish, Austrofundulus limnaeus
Source: EvoDevo. 2017 Apr 21;8:6. doi: 10.1186/s13227-017-0069-7 (PMC5401559; doi:10.1186/s13227-017-0069-7)
Supplement: Supplementary file 6 — Additional file 6. Alignment information of sncRNAs for A. limnaeus, regarding the nearest gene and its position within the gene or genomic region. [file 13227_2017_69_MOESM6_ESM.xlsx]

## Sheet:  AF6
Additional File 6: Alignment information of sncRNAs for A. limnaeus, regarding the nearest gene and its position within the gene or genomic region.
Query name	CPM	Number of Alignments	# Forward	# Reverse	Highest number of unique hits	Lowest number of unique hits	Total number of unique hits	Exon	Intron	Both
sm_HPF_2976	3.10464	2	1	1	1	1	2	0	2	0
sm_HPF_3025	24.346	1	0	1	1	1	1	0	1	0
sm_HPF_1447	5.49309	4	3	1	1	1	4	0	4	0
sm_HPF_861	9.00603	16	13	3	8	1	9	0	16	0
sm_HPF_2817	5.30348	1	1	0	1	1	1	0	1	0
sm_HPF_215	8.55935	4	2	2	1	1	4	0	4	0
sm_HPF_3266	4.56979	6	2	4	3	1	4	0	6	0
sm_HPF_948	5.36324	19	12	7	17	1	18	0	19	0
sm_HPF_1876	7.04163	4	2	2	2	1	3	0	4	0
sm_HPF_1598	2.79271	4	3	1	1	1	4	0	4	0
sm_HPF_1978	3.8336	2	2	0	1	1	2	0	2	0
sm_HPF_295	5.63791	10	6	4	1	1	10	0	10	0
sm_HPF_2877	2.57236	16	6	10	14	1	15	0	16	0
sm_HPF_1875	7.07132	73	29	44	71	1	72	0	73	0
sm_HPF_2161	223.881	2	2	0	1	1	2	0	2	0
sm_HPF_1567	3.0452	7	1	6	1	1	7	0	7	0
sm_HPF_1726	116.595	32	23	9	1	1	32	0	32	0
sm_HPF_710	81.4585	3	0	3	1	1	3	0	3	0
sm_HPF_107	21.69	2	1	1	1	1	2	0	2	0
sm_HPF_2051	2.8203	2	2	0	1	1	2	0	2	0
sm_HPF_2026	3.04888	1	1	0	1	1	1	0	1	0
sm_HPF_21	148.687	9	6	3	1	1	9	0	9	0
sm_HPF_739	31.0351	2	2	0	1	1	2	0	2	0
sm_HPF_2542	19.514	2	1	1	1	1	2	0	2	0
sm_HPF_1577	2.93943	1	1	0	1	1	1	0	1	0
sm_HPF_1835	9.39782	2	1	1	1	1	2	0	2	0
sm_HPF_156	12.7152	12	5	7	1	1	12	0	12	0
sm_HPF_1594	2.8158	3	2	1	1	1	3	0	3	0
sm_HPF_2867	2.92854	2	0	2	1	1	2	0	2	0
sm_HPF_2616	5.6306	5	3	2	1	1	5	0	5	0
sm_HPF_2385	3.35397	3	1	2	1	1	3	0	3	0
sm_HPF_2747	2.13323	4	1	3	1	1	4	0	4	0
sm_HPF_2535	21.6557	1	1	0	1	1	1	0	1	0
sm_HPF_2162	208.65	14	8	6	1	1	14	0	14	0
sm_HPF_729	38.2564	6	3	3	1	1	6	0	6	0
sm_HPF_2744	2.14627	5	1	4	1	1	5	0	5	0
sm_HPF_410	3.93297	5	1	4	1	1	5	0	5	0
sm_HPF_2129	2.16526	1	1	0	1	1	1	0	1	0
sm_HPF_1900	5.73977	3	3	0	1	1	3	0	3	0
sm_HPF_2022	3.13444	5	1	4	1	1	5	0	5	0
sm_HPF_465	3.27337	4	2	2	1	1	4	0	4	0
sm_HPF_3222	6.59053	2	1	1	1	1	2	0	2	0
sm_HPF_1328	15.6934	4	3	1	1	1	4	0	4	0
sm_HPF_2037	2.92346	7	2	5	1	1	7	0	7	0
sm_HPF_2240	12.7677	1	1	0	1	1	1	0	1	0
sm_HPF_1486	4.45285	7	4	3	1	1	7	0	7	0
sm_HPF_2277	7.68149	4	3	1	1	1	4	0	4	0
sm_HPF_249	7.26549	14	7	7	1	1	14	0	14	0
sm_HPF_1327	15.7623	18	12	6	16	1	17	0	18	0
sm_HPF_1307	20.2034	3	3	0	1	1	3	0	3	0
sm_HPF_503	2.92062	19	8	11	17	1	18	0	19	0
sm_HPF_213	8.65473	93	53	40	74	1	83	0	93	0
sm_HPF_3286	52.6221	1	1	0	1	1	1	0	1	0
sm_HPF_2800	9.67475	4	3	1	1	1	4	0	4	0
sm_HPF_996	4.30031	10	6	4	1	1	10	0	10	0
sm_HPF_816	11.8943	6	3	3	1	1	6	0	6	0
sm_HPF_997	4.29927	6	5	1	1	1	6	0	6	0
sm_HPF_1861	7.68503	3	1	2	1	1	3	0	3	0
sm_HPF_463	3.288	3	1	2	1	1	3	0	3	0
sm_HPF_953	5.28011	4	3	1	1	1	4	0	4	0
sm_HPF_1379	8.61972	6	4	2	1	1	6	0	6	0
sm_HPF_2904	2.0457	23	9	14	19	2	21	0	23	0
sm_HPF_2633	4.66916	5	4	1	1	1	5	0	5	0
sm_HPF_263	6.55708	3	2	1	1	1	3	0	3	0
sm_HPF_1810	13.1789	2	2	0	1	1	2	1	1	0
sm_HPF_1114	2.84185	4	2	2	1	1	4	0	4	0
sm_HPF_2294	6.73909	1	0	1	1	1	1	0	1	0
sm_HPF_2004	3.34105	3	0	3	1	1	3	0	3	0
sm_HPF_187	9.85817	4	0	4	1	1	4	0	4	0
sm_HPF_250	7.2085	6	4	2	1	1	6	0	6	0
sm_HPF_205	8.9572	1	0	1	1	1	1	0	1	0
sm_HPF_106	22.0852	4	1	3	1	1	4	0	4	0
sm_HPF_171	11.6601	22	13	9	17	1	19	0	22	0
sm_HPF_462	3.29707	5	3	2	1	1	5	0	5	0
sm_HPF_917	6.45203	2	0	2	1	1	2	0	2	0
sm_HPF_1131	2.72602	18	12	6	16	1	17	0	18	0
sm_HPF_3340	2.7203	2	1	1	1	1	2	0	2	0
sm_HPF_1696	2.01464	9	6	3	1	1	9	0	9	0
sm_HPF_2882	2.46258	1	1	0	1	1	1	0	1	0
sm_HPF_2543	18.3184	10	10	0	2	1	3	0	10	0
sm_HPF_880	7.88654	1	0	1	1	1	1	0	1	0
sm_HPF_1951	4.47886	2	2	0	1	1	2	0	2	0
sm_HPF_1343	13.6005	5	4	1	1	1	5	0	5	0
sm_HPF_1395	7.61347	6	3	3	1	1	6	0	6	0
sm_HPF_2504	104.102	4	1	3	1	1	4	0	4	0
sm_HPF_2182	50.3614	3	0	3	1	1	3	0	3	0
sm_HPF_591	2.40454	7	2	5	1	1	7	0	7	0
sm_HPF_1533	3.6769	3	2	1	1	1	3	0	3	0
sm_HPF_2655	3.88924	5	2	3	3	1	4	0	5	0
sm_HPF_800	14.0391	2	0	2	1	1	2	0	2	0
sm_HPF_882	7.77178	27	9	18	23	2	25	0	27	0
sm_HPF_248	7.27569	2	0	2	1	1	2	0	2	0
sm_HPF_358	4.56563	1	0	1	1	1	1	0	1	0
sm_HPF_2575	10.364	1	1	0	1	1	1	0	1	0
sm_HPF_1934	4.87088	6	4	2	1	1	6	0	6	0
sm_HPF_2304	6.28852	6	2	4	1	1	6	0	6	0
sm_HPF_1384	8.25257	1	0	1	1	1	1	0	1	0
sm_HPF_1969	4.11202	25	10	15	1	1	25	0	25	0
sm_HPF_3375	2.22796	1	1	0	1	1	1	0	1	0
sm_HPF_1546	3.441	51	27	24	49	1	50	0	51	0
sm_HPF_2910	124.336	10	5	5	6	1	7	0	10	0
sm_HPF_2907	1615.99	2	2	0	1	1	2	0	2	0
sm_HPF_3036	11.4131	2	2	0	1	1	2	0	2	0
sm_HPF_505	2.91484	9	5	4	1	1	9	0	9	0
sm_HPF_805	13.4741	2	1	1	1	1	2	0	2	0
sm_HPF_893	7.30897	14	8	6	1	1	14	0	14	0
sm_HPF_2931	14.3313	3	2	1	1	1	3	0	3	0
sm_HPF_2617	5.56958	15	6	9	13	1	14	0	15	0
sm_HPF_1125	2.75883	98	47	51	70	1	81	0	98	0
sm_HPF_850	9.5549	5	4	1	1	1	5	0	5	0
sm_HPF_2724	2.42012	6	1	5	1	1	6	0	6	0
sm_HPF_1062	3.40231	4	3	1	1	1	4	0	4	0
sm_HPF_266	6.52441	5	1	4	1	1	5	0	5	0
sm_HPF_2400	3.1217	8	4	4	1	1	8	0	8	0
sm_HPF_683	2158.3	4	2	2	1	1	4	0	4	0
sm_HPF_632	2.22701	1	1	0	1	1	1	0	1	0
sm_HPF_482	3.10229	10	7	3	1	1	10	0	10	0
sm_HPF_1277	45.1682	4	3	1	1	1	4	0	4	0
sm_HPF_555	2.60634	5	3	2	1	1	5	0	5	0
sm_HPF_1788	17.9175	6	3	3	1	1	6	0	6	0
sm_HPF_2093	2.46248	4	2	2	1	1	4	0	4	0
sm_HPF_2605	6.57803	1	1	0	1	1	1	0	1	0
sm_HPF_1602	2.75035	14	7	7	10	2	12	0	14	0
sm_HPF_1547	3.42878	1	1	0	1	1	1	0	1	0
sm_HPF_1830	10.0932	2	2	0	1	1	2	0	2	0
sm_HPF_2320	5.29295	23	8	15	19	2	21	0	23	0
sm_HPF_1880	6.71259	1	1	0	1	1	1	0	1	0
sm_HPF_3122	2.71035	9	0	9	1	1	2	3	6	0
sm_HPF_822	11.4426	23	15	8	21	1	22	0	23	0
sm_HPF_2482	2.06731	2	0	2	1	1	2	0	2	0
sm_HPF_2544	16.4784	4	1	3	1	1	4	0	4	0
sm_HPF_2063	2.67818	4	1	3	1	1	4	0	4	0
sm_HPF_2941	9.42692	6	3	3	1	1	6	0	6	0
sm_HPF_1959	4.333	8	5	3	1	1	8	0	8	0
sm_HPF_633	2.22197	3	2	1	1	1	3	0	3	0
sm_HPF_3214	8.84696	2	1	1	1	1	2	0	2	0
sm_HPF_771	19.2217	2	1	1	1	1	2	0	2	0
sm_HPF_1293	27.9589	4	1	3	1	1	4	0	4	0
sm_HPF_3041	8.82827	2	2	0	1	1	2	0	2	0
sm_HPF_1228	2.02821	4	1	3	1	1	4	0	4	0
sm_HPF_2923	21.2733	1	1	0	1	1	1	0	1	0
sm_HPF_256	6.96104	21	13	8	1	1	21	0	21	0
sm_HPF_1419	6.35526	1	1	0	1	1	1	0	1	0
sm_HPF_3138	141.687	8	4	4	1	1	8	0	8	0
sm_HPF_1195	2.2027	2	1	1	1	1	2	0	2	0
sm_HPF_3221	6.62238	6	2	4	3	1	4	0	6	0
sm_HPF_961	4.98562	1	0	1	1	1	1	0	1	0
sm_HPF_2530	28.166	3	2	1	1	1	2	0	3	0
sm_HPF_1643	2.35015	8	2	6	1	1	8	0	8	0
sm_HPF_1107	2.91265	7	2	5	1	1	7	0	7	0
sm_HPF_372	4.38942	44	18	26	38	3	41	0	44	0
sm_HPF_1667	2.20418	95	60	35	86	1	90	0	95	0
sm_HPF_2391	3.19878	1	0	1	1	1	1	0	1	0
sm_HPF_1121	2.77804	34	14	20	30	2	32	0	34	0
sm_HPF_468	3.25782	14	4	10	12	1	13	0	14	0
sm_HPF_1096	2.99777	3	1	2	1	1	3	0	3	0
sm_HPF_3360	11.4398	1	0	1	1	1	1	0	1	0
sm_HPF_1935	4.7856	2	1	1	1	1	2	0	2	0
sm_HPF_403	3.96917	1	0	1	1	1	1	0	1	0
sm_HPF_1338	14.3287	4	2	2	1	1	4	0	4	0
sm_HPF_3121	2.74211	2	0	2	1	1	2	0	2	0
sm_HPF_2987	2.735	9	4	5	1	1	9	0	9	0
sm_HPF_651	2.15648	6	2	4	1	1	6	0	6	0
sm_HPF_200	9.29899	4	1	3	1	1	4	0	4	0
sm_HPF_851	9.53705	6	4	2	1	1	6	0	6	0
sm_HPF_93	25.034	15	10	5	1	1	15	0	15	0
sm_HPF_3200	72.6311	4	2	2	2	2	2	0	4	0
sm_HPF_421	3.78807	1	0	1	1	1	1	0	1	0
sm_HPF_993	4.38071	4	1	3	1	1	4	0	4	0
sm_HPF_2189	37.324	3	1	2	1	1	2	0	3	0
sm_HPF_262	6.56836	5	3	2	1	1	5	0	5	0
sm_HPF_718	50.6758	8	5	3	1	1	8	0	8	0
sm_HPF_2825	4.90173	1	0	1	1	1	1	0	1	0
sm_HPF_3217	7.67336	1	1	0	1	1	1	0	1	0
sm_HPF_450	3.43719	5	4	1	1	1	5	0	5	0
sm_HPF_1205	2.11563	12	6	6	10	1	11	0	12	0
sm_HPF_2163	182.954	58	34	24	42	2	49	0	58	0
sm_HPF_2096	2.43459	67	34	33	58	1	62	0	67	0
sm_HPF_704	107.912	4	2	2	2	1	3	0	4	0
sm_HPF_448	3.44603	1	1	0	1	1	1	0	1	0
sm_HPF_1301	22.7293	6	4	2	1	1	6	0	6	0
sm_HPF_1638	2.40321	10	8	2	1	1	10	0	10	0
sm_HPF_494	2.95871	2	1	1	1	1	2	0	2	0
sm_HPF_1007	4.13079	3	1	2	1	1	2	0	3	0
sm_HPF_1242	595.223	6	4	2	4	1	5	0	6	0
sm_HPF_2571	11.0843	6	3	3	1	1	6	0	6	0
sm_HPF_619	2.27916	5	3	2	3	1	4	0	5	0
sm_HPF_1064	3.37547	25	10	15	23	1	24	0	25	0
sm_HPF_1183	2.29397	2	1	1	1	1	2	0	2	0
sm_HPF_1927	5.06961	1	1	0	1	1	1	0	1	0
sm_HPF_877	8.04535	2	2	0	1	1	2	0	2	0
sm_HPF_414	3.86528	1	0	1	1	1	1	0	1	0
sm_HPF_444	3.50944	2	2	0	1	1	2	0	2	0
sm_HPF_2622	5.19568	6	3	3	1	1	6	0	6	0
sm_HPF_2600	7.13015	1	1	0	1	1	1	0	1	0
sm_HPF_17	237.598	3	2	1	1	1	2	0	3	0
sm_HPF_3311	2.8366	1	0	1	1	1	1	0	1	0
sm_HPF_1572	2.97802	1	1	0	1	1	1	0	1	0
sm_HPF_1439	5.58106	3	3	0	1	1	3	0	3	0
sm_HPF_1212	2.09062	7	5	2	1	1	7	0	7	0
sm_HPF_1999	3.43526	1	0	1	1	1	1	0	1	0
sm_HPF_1708	227.499	2	2	0	1	1	2	0	2	0
sm_HPF_466	3.27264	6	2	4	1	1	6	0	6	0
sm_HPF_3168	4.24067	2	2	0	1	1	2	0	2	0
sm_HPF_707	93.5065	11	7	4	1	1	11	0	11	0
sm_HPF_1765	27.4727	2	1	1	1	1	2	0	2	0
sm_HPF_1836	9.34385	6	2	4	1	1	6	0	6	0
sm_HPF_1542	3.50709	5	4	1	1	1	5	0	5	0
sm_HPF_1012	4.08938	2	1	1	1	1	2	0	2	0
sm_HPF_580	2.4965	7	3	4	1	1	7	0	7	0
sm_HPF_449	3.43848	9	6	3	1	1	9	0	9	0
sm_HPF_829	11.0557	4	3	1	1	1	4	0	4	0
sm_HPF_3239	2.18082	1	1	0	1	1	1	0	1	0
sm_HPF_98	24.0998	3	1	2	1	1	3	0	3	0
sm_HPF_1057	3.43645	55	31	24	51	2	53	0	55	0
sm_HPF_1518	3.83006	5	4	1	1	1	5	0	5	0
sm_HPF_921	6.25631	8	1	7	1	1	8	0	8	0
sm_HPF_753	24.578	2	1	1	1	1	2	0	2	0
sm_HPF_10	286.313	2	1	1	1	1	2	0	2	0
sm_HPF_39	78.1075	19	8	11	1	1	19	0	19	0
sm_HPF_484	3.08055	10	7	3	1	1	10	0	10	0
sm_HPF_170	11.7161	13	5	8	1	1	13	0	13	0
sm_HPF_2588	8.72064	18	7	11	16	1	17	0	18	0
sm_HPF_792	15.5973	2	2	0	1	1	2	0	2	0
sm_HPF_515	2.85777	1	1	0	1	1	1	0	1	0
sm_HPF_2538	20.757	2	2	0	1	1	2	0	2	0
sm_HPF_744	26.8134	3	2	1	1	1	2	0	3	0
sm_HPF_930	5.80417	4	3	1	1	1	4	0	4	0
sm_HPF_3339	3.09932	4	0	4	1	1	2	0	4	0
sm_HPF_3208	13.184	32	23	9	26	3	29	0	32	0
sm_HPF_1923	5.10601	97	44	53	79	2	87	0	97	0
sm_HPF_158	12.5426	2	1	1	1	1	2	0	2	0
sm_HPF_516	2.85619	3	2	1	1	1	3	0	3	0
sm_HPF_1234	2.01076	15	7	8	1	1	15	0	15	0
sm_HPF_3000	2.44713	5	2	3	1	1	5	0	5	0
sm_HPF_1386	8.1913	5	4	1	1	1	5	0	5	0
sm_HPF_938	5.66774	3	2	1	1	1	3	0	3	0
sm_HPF_2924	21.1556	2	0	2	1	1	2	0	2	0
sm_HPF_1332	14.7682	14	10	4	7	1	8	0	14	0
sm_HPF_1143	2.62089	4	2	2	1	1	4	0	4	0
sm_HPF_794	15.0045	2	1	1	1	1	2	0	2	0
sm_HPF_525	2.81018	11	4	7	1	1	11	0	11	0
sm_HPF_144	13.6249	8	5	3	1	1	8	0	8	0
sm_HPF_2027	3.02346	2	1	1	1	1	2	0	2	0
sm_HPF_3254	7.45793	2	1	1	1	1	2	0	2	0
sm_HPF_1086	3.18542	4	4	0	1	1	4	0	4	0
sm_HPF_3137	564.208	3	3	0	1	1	3	0	3	0
sm_HPF_2244	12.0919	6	3	3	1	1	6	0	6	0
sm_HPF_1694	2.03571	4	1	3	1	1	4	0	4	0
sm_HPF_3058	2.99409	3	1	2	1	1	3	0	3	0
sm_HPF_254	7.06361	4	0	4	1	1	4	0	4	0
sm_HPF_920	6.25881	3	1	2	1	1	3	0	3	0
sm_HPF_3369	3.50909	2	2	0	1	1	2	0	2	0
sm_HPF_1617	2.60069	6	1	5	1	1	6	0	6	0
sm_HPF_3072	2.13239	1	0	1	1	1	1	0	1	0
sm_HPF_1723	121.083	10	7	3	1	1	10	0	10	0
sm_HPF_1138	2.66044	3	2	1	1	1	3	0	3	0
sm_HPF_907	6.84319	1	0	1	1	1	1	0	1	0
sm_HPF_1474	4.78755	4	3	1	1	1	4	0	4	0
sm_HPF_2014	3.23531	9	2	7	1	1	9	0	9	0
sm_HPF_229	7.89224	3	2	1	1	1	3	0	3	0
sm_HPF_2821	5.05775	1	1	0	1	1	1	0	1	0
sm_HPF_11	276.826	2	1	1	1	1	2	0	2	0
sm_HPF_152	12.9885	7	3	4	5	1	6	0	7	0
sm_HPF_1437	5.68523	4	1	3	2	1	3	0	4	0
sm_HPF_2665	3.68769	11	3	8	1	1	11	0	11	0
sm_HPF_2255	9.46296	6	2	4	4	1	5	0	6	0
sm_HPF_686	621.614	10	3	7	1	1	10	0	10	0
sm_HPF_1611	2.69122	6	4	2	4	1	5	0	6	0
sm_HPF_747	26.1928	9	3	6	1	1	9	0	9	0
sm_HPF_2074	2.57801	9	3	6	7	1	8	0	9	0
sm_HPF_44	67.6007	1	1	0	1	1	1	0	1	0
sm_HPF_1050	3.50081	34	25	9	1	1	34	0	34	0
sm_HPF_2893	2.24281	16	11	5	14	1	15	0	16	0
sm_HPF_2521	36.2735	2	1	1	1	1	2	0	2	0
sm_HPF_631	2.22936	29	12	17	27	1	28	0	29	0
sm_HPF_2989	2.7254	1	0	1	1	1	1	0	1	0
sm_HPF_2875	2.59453	7	5	2	1	1	7	0	7	0
sm_HPF_2184	42.8888	1	0	1	1	1	1	0	1	0
sm_HPF_2313	5.67927	1	1	0	1	1	1	0	1	0
sm_HPF_639	2.21061	1	1	0	1	1	1	0	1	0
sm_HPF_3378	2.14119	1	1	0	1	1	1	0	1	0
sm_HPF_967	4.82773	5	2	3	1	1	5	0	5	0
sm_HPF_3081	50.927	3	3	0	1	1	3	0	3	0
sm_HPF_2536	21.6181	2	1	1	1	1	2	0	2	0
sm_HPF_2852	3.46004	1	0	1	1	1	1	0	1	0
sm_HPF_561	2.59319	5	2	3	1	1	5	0	5	0
sm_HPF_2128	2.19337	10	5	5	1	1	10	0	10	0
sm_HPF_1893	6.09558	4	3	1	2	1	3	0	4	0
sm_HPF_3323	14.3764	1	1	0	1	1	1	0	1	0
sm_HPF_2736	2.23678	9	4	5	7	1	8	0	9	0
sm_HPF_1030	3.7707	20	10	10	1	1	20	0	20	0
sm_HPF_310	5.36698	1	1	0	1	1	1	0	1	0
sm_HPF_1340	14.0453	7	5	2	1	1	7	0	7	0
sm_HPF_3272	3.44807	1	1	0	1	1	1	0	1	0
sm_HPF_432	3.68202	1	1	0	1	1	1	0	1	0
sm_HPF_2333	4.73649	3	2	1	1	1	3	0	3	0
sm_HPF_307	5.3968	8	3	5	1	1	8	0	8	0
sm_HPF_186	9.88962	3	1	2	1	1	3	0	3	0
sm_HPF_337	4.94407	1	0	1	1	1	1	0	1	0
sm_HPF_2514	57.4197	2	2	0	1	1	2	0	2	0
sm_HPF_703	108.185	13	5	8	1	1	13	0	13	0
sm_HPF_980	4.63984	9	4	5	1	1	9	0	9	0
sm_HPF_2075	2.57015	9	2	7	5	1	6	0	9	0
sm_HPF_2624	5.07658	5	0	5	1	1	5	0	5	0
sm_HPF_2010	3.27995	5	1	4	1	1	5	0	5	0
sm_HPF_180	10.5553	6	3	3	1	1	6	0	6	0
sm_HPF_2145	2.01607	22	10	12	20	1	21	0	22	0
sm_HPF_1306	20.5975	6	2	4	1	1	6	0	6	0
sm_HPF_27	130.192	5	4	1	1	1	5	0	5	0
sm_HPF_135	15.391	10	4	6	1	1	10	0	10	0
sm_HPF_3320	34.4191	2	1	1	1	1	2	0	2	0
sm_HPF_574	2.52772	4	4	0	1	1	4	0	4	0
sm_HPF_2603	6.67219	6	3	3	1	1	6	0	6	0
sm_HPF_1034	3.72491	9	2	7	1	1	9	0	9	0
sm_HPF_895	7.16404	2	1	1	1	1	2	0	2	0
sm_HPF_3005	2.19175	1	0	1	1	1	1	0	1	0
sm_HPF_2235	14.4886	1	0	1	1	1	1	0	1	0
sm_HPF_2316	5.60443	4	3	1	1	1	4	0	4	0
sm_HPF_1609	2.70492	3	0	3	1	1	3	0	3	0
sm_HPF_1672	2.18169	10	3	7	1	1	10	0	10	0
sm_HPF_1356	12.1353	6	4	2	1	1	6	0	6	0
sm_HPF_2117	2.28342	2	0	2	1	1	2	0	2	0
sm_HPF_2437	2.50578	2	2	0	1	1	2	0	2	0
sm_HPF_285	6.00042	7	3	4	1	1	7	0	7	0
sm_HPF_168	11.7442	34	21	13	32	1	33	0	34	0
sm_HPF_2957	5.50948	1	1	0	1	1	1	0	1	0
sm_HPF_162	12.3613	68	27	41	59	1	63	0	68	0
sm_HPF_367	4.47347	73	38	35	59	7	66	0	73	0
sm_HPF_3231	4.14661	2	1	1	1	1	2	0	2	0
sm_HPF_2675	3.53984	3	1	2	1	1	3	0	3	0
sm_HPF_3292	12.7107	2	2	0	1	1	2	0	2	0
sm_HPF_1291	28.7339	1	1	0	1	1	1	0	1	0
sm_HPF_1016	4.00959	1	0	1	1	1	1	0	1	0
sm_HPF_1371	9.35607	3	3	0	1	1	3	0	3	0
sm_HPF_2625	4.98184	3	1	2	1	1	3	0	3	0
sm_HPF_192	9.65316	4	2	2	1	1	4	0	4	0
sm_HPF_172	11.6422	1	0	1	1	1	1	0	1	0
sm_HPF_2900	2.0775	3	1	2	1	1	3	0	3	0
sm_HPF_979	4.6425	3	1	2	1	1	3	0	3	0
sm_HPF_2847	3.63566	6	1	5	1	1	6	0	6	0
sm_HPF_1868	7.38624	52	25	27	30	2	40	0	52	0
sm_HPF_582	2.49241	1	1	0	1	1	1	0	1	0
sm_HPF_3104	4.51884	2	1	1	1	1	2	0	2	0
sm_HPF_2219	18.696	10	7	3	1	1	10	0	10	0
sm_HPF_1341	13.8508	10	5	5	7	1	8	0	10	0
sm_HPF_1070	3.34558	4	3	1	1	1	4	0	4	0
sm_HPF_176	11.0829	2	2	0	1	1	2	0	2	0
sm_HPF_1762	29.0941	77	41	36	50	3	62	0	77	0
sm_HPF_2788	14.5974	51	31	20	37	7	44	0	51	0
sm_HPF_1054	3.44693	8	5	3	1	1	8	0	8	0
sm_HPF_666	2.08292	1	0	1	1	1	1	0	1	0
sm_HPF_3014	2.01892	1	1	0	1	1	1	0	1	0
sm_HPF_1223	2.04965	41	24	17	34	1	37	0	41	0
sm_HPF_365	4.49714	23	12	11	5	1	8	0	23	0
sm_HPF_401	3.99879	1	0	1	1	1	1	0	1	0
sm_HPF_2662	3.70941	3	2	1	1	1	3	0	3	0
sm_HPF_2595	7.77252	34	18	16	1	1	34	0	34	0
sm_HPF_3021	35.7914	1	1	0	1	1	1	0	1	0
sm_HPF_832	10.9594	4	1	3	1	1	4	0	4	0
sm_HPF_2763	239.522	2	1	1	1	1	2	0	2	0
sm_HPF_1850	8.20772	3	1	2	1	1	3	0	3	0
sm_HPF_3302	4.40002	1	1	0	1	1	1	0	1	0
sm_HPF_3332	4.92836	2	1	1	1	1	2	0	2	0
sm_HPF_202	9.07249	1	0	1	1	1	1	0	1	0
sm_HPF_2092	2.48189	5	3	2	1	1	5	0	5	0
sm_HPF_473	3.20857	97	50	47	84	1	90	0	97	0
sm_HPF_903	6.9107	2	1	1	1	1	2	0	2	0
sm_HPF_779	17.4076	39	20	19	1	1	39	0	39	0
sm_HPF_891	7.47742	2	1	1	1	1	2	0	2	0
sm_HPF_2822	5.04763	1	1	0	1	1	1	0	1	0
sm_HPF_1715	172.308	15	9	6	1	1	15	0	15	0
sm_HPF_2851	3.46708	2	2	0	1	1	2	0	2	0
sm_HPF_3363	9.47025	3	2	1	1	1	3	0	3	0
sm_HPF_1701	12557.3	2	1	1	1	1	2	0	2	0
sm_HPF_554	2.60706	88	36	52	66	11	77	0	88	0
sm_HPF_1261	94.1956	2	1	1	1	1	2	0	2	0
sm_HPF_2878	2.57227	1	1	0	1	1	1	0	1	0
sm_HPF_1520	3.82285	7	6	1	1	1	7	0	7	0
sm_HPF_1329	15.3056	19	10	9	1	1	19	0	19	0
sm_HPF_2224	17.2364	2	0	2	1	1	2	0	2	0
sm_HPF_1208	2.10429	17	10	7	1	1	17	0	17	0
sm_HPF_1020	3.95888	9	5	4	1	1	9	0	9	0
sm_HPF_1082	3.23755	10	6	4	6	1	7	0	10	0
sm_HPF_429	3.71616	33	19	14	1	1	33	0	33	0
sm_HPF_1224	2.04913	2	0	2	1	1	2	0	2	0
sm_HPF_1858	7.80614	15	7	8	13	1	14	0	15	0
sm_HPF_1799	15.3488	22	10	12	20	1	21	0	22	0
sm_HPF_2091	2.48265	16	11	5	12	2	14	0	16	0
sm_HPF_3368	3.88551	3	2	1	1	1	3	0	3	0
sm_HPF_3054	3.82714	5	1	4	1	1	5	0	5	0
sm_HPF_2839	3.91079	1	1	0	1	1	1	0	1	0
sm_HPF_1464	5.05643	15	8	7	1	1	15	0	15	0
sm_HPF_2943	8.73057	3	3	0	1	1	3	0	3	0
sm_HPF_1829	10.206	4	3	1	1	1	4	0	4	0
sm_HPF_2411	2.8468	7	2	5	5	1	6	0	7	0
sm_HPF_2281	7.42945	3	2	1	1	1	3	0	3	0
sm_HPF_501	2.92499	2	1	1	1	1	2	0	2	0
sm_HPF_2634	4.62989	1	1	0	1	1	1	0	1	0
sm_HPF_2157	398.534	5	2	3	1	1	5	0	5	0
sm_HPF_1506	4.0966	5	4	1	1	1	5	0	5	0
sm_HPF_1949	4.55166	1	1	0	1	1	1	0	1	0
sm_HPF_2754	2.06138	1	0	1	1	1	1	0	1	0
sm_HPF_2217	20.0031	5	4	1	1	1	5	0	5	0
sm_HPF_343	4.82045	38	19	19	29	1	33	0	38	0
sm_HPF_1510	4.01064	5	1	4	1	1	5	0	5	0
sm_HPF_1697	2.01176	82	37	45	58	1	69	0	82	0
sm_HPF_1336	14.7037	11	8	3	9	1	10	0	11	0
sm_HPF_2760	6982.62	2	2	0	1	1	2	0	2	0
sm_HPF_3049	4.61976	2	1	1	1	1	2	0	2	0
sm_HPF_114	19.8183	18	11	7	1	1	18	0	18	0
sm_HPF_1175	2.32007	30	1	29	5	1	7	0	30	0
sm_HPF_2873	2.63231	23	15	8	1	1	23	0	23	0
sm_HPF_3211	9.59461	3	3	0	1	1	3	0	3	0
sm_HPF_3349	2.00646	2	0	2	1	1	2	0	2	0
sm_HPF_2496	2.00401	3	2	1	1	1	3	0	3	0
sm_HPF_416	3.81377	6	4	2	1	1	6	0	6	0
sm_HPF_108	20.8998	5	2	3	1	1	5	0	5	0
sm_HPF_2823	5.04673	2	1	1	1	1	2	0	2	0
sm_HPF_2101	2.37109	5	4	1	1	1	5	0	5	0
sm_HPF_2358	3.89297	18	13	5	1	1	18	0	18	0
sm_HPF_1983	3.77184	2	2	0	1	1	2	0	2	0
sm_HPF_742	26.9964	26	14	12	22	2	24	0	26	0
sm_HPF_511	2.8815	5	2	3	1	1	5	0	5	0
sm_HPF_2467	2.19954	2	0	2	1	1	2	0	2	0
sm_HPF_159	12.4784	6	4	2	1	1	6	0	6	0
sm_HPF_2881	2.49021	10	6	4	1	1	10	0	10	0
sm_HPF_435	3.64375	7	4	3	1	1	7	0	7	0
sm_HPF_241	7.54986	2	0	2	1	1	2	0	2	0
sm_HPF_2505	95.5631	6	3	3	1	1	6	0	6	0
sm_HPF_3166	4.7204	1	1	0	1	1	1	0	1	0
sm_HPF_3116	3.16847	1	1	0	1	1	1	0	1	0
sm_HPF_2321	5.28987	23	8	15	19	2	21	0	23	0
sm_HPF_2058	2.72723	3	1	2	1	1	3	0	3	0
sm_HPF_1878	6.98191	1	1	0	1	1	1	0	1	0
sm_HPF_2574	10.3719	17	9	8	1	1	17	0	17	0
sm_HPF_2059	2.722	13	4	9	11	1	12	0	13	0
sm_HPF_284	6.11301	2	1	1	1	1	2	0	2	0
sm_HPF_1060	3.40726	4	1	3	1	1	4	0	4	0
sm_HPF_1626	2.51402	1	0	1	1	1	1	0	1	0
sm_HPF_1222	2.06594	1	0	1	1	1	1	0	1	0
sm_HPF_2926	18.3992	4	4	0	1	1	4	0	4	0
sm_HPF_478	3.16852	5	2	3	1	2	3	0	5	0
sm_HPF_1084	3.19604	2	1	1	1	1	2	0	2	0
sm_HPF_3150	12.8086	2	1	1	1	1	2	0	2	0
sm_HPF_2598	7.37142	1	1	0	1	1	1	0	1	0
sm_HPF_1375	9.15469	9	5	4	5	1	6	0	9	0
sm_HPF_1578	2.92896	1	0	1	1	1	1	0	1	0
sm_HPF_2917	29.7	2	2	0	1	1	2	0	2	0
sm_HPF_889	7.53758	1	1	0	1	1	1	0	1	0
sm_HPF_281	6.23129	4	2	2	1	1	4	0	4	0
sm_HPF_3135	2.03426	1	1	0	1	1	1	0	1	0
sm_HPF_2761	521.051	23	11	12	21	1	22	0	23	0
sm_HPF_2340	4.56301	1	1	0	1	1	1	0	1	0
sm_HPF_1449	5.3514	6	1	5	4	1	5	0	6	0
sm_HPF_2268	8.30376	7	2	5	1	1	7	1	6	0
sm_HPF_2918	28.2822	2	2	0	1	1	2	0	2	0
sm_HPF_75	36.1553	2	1	1	1	1	2	0	2	0
sm_HPF_646	2.18452	3	0	3	1	1	3	0	3	0
sm_HPF_1393	7.81181	6	2	4	1	1	6	0	6	0
sm_HPF_1173	2.33789	16	9	7	1	1	16	0	16	0
sm_HPF_1337	14.7025	5	3	2	1	1	5	0	5	0
sm_HPF_2735	2.24512	1	1	0	1	1	1	0	1	0
sm_HPF_134	15.4393	9	6	3	1	1	9	0	9	0
sm_HPF_514	2.85805	1	1	0	1	1	1	0	1	0
sm_HPF_1933	4.88181	3	1	2	1	1	3	0	3	0
sm_HPF_2191	36.2474	7	3	4	1	1	7	0	7	0
sm_HPF_2969	3.45099	2	2	0	1	1	2	0	2	0
sm_HPF_2928	17.586	55	20	35	53	1	54	0	55	0
sm_HPF_929	5.84041	31	16	15	29	1	30	0	31	0
sm_HPF_532	2.76133	37	16	21	33	2	35	0	37	0
sm_HPF_1207	2.10985	18	6	12	1	1	18	0	18	0
sm_HPF_757	23.1239	7	1	6	1	1	7	0	7	0
sm_HPF_2369	3.67638	1	0	1	1	1	1	0	1	0
sm_HPF_2357	3.9374	6	1	5	1	1	6	0	6	0
sm_HPF_2978	3.03017	10	0	10	2	1	3	3	7	0
sm_HPF_3026	24.1936	40	27	13	30	5	35	0	40	0
sm_HPF_854	9.30736	22	13	9	20	1	21	0	22	0
sm_HPF_2751	2.11622	3	1	2	1	1	3	0	3	0
sm_HPF_453	3.43084	2	1	1	1	1	2	0	2	0
sm_HPF_1554	3.33635	2	0	2	1	1	2	0	2	0
sm_HPF_2151	3728.88	6	3	3	1	1	6	0	6	0
sm_HPF_1441	5.55608	4	2	2	1	1	4	0	4	0
sm_HPF_1483	4.55124	6	4	2	1	1	6	0	6	0
sm_HPF_1528	3.7388	4	3	1	1	1	4	0	4	0
sm_HPF_1147	2.56193	4	1	3	1	1	4	0	4	0
sm_HPF_743	26.9166	11	8	3	1	1	11	0	11	0
sm_HPF_1226	2.03182	2	1	1	1	1	2	0	2	0
sm_HPF_35	99.7077	8	5	3	1	1	8	0	8	0
sm_HPF_2838	3.91811	1	0	1	1	1	1	0	1	0
sm_HPF_1104	2.94857	1	1	0	1	1	1	0	1	0
sm_HPF_2713	2.6505	2	2	0	1	1	2	0	2	0
sm_HPF_1844	8.56509	17	8	9	11	1	13	0	17	0
sm_HPF_2992	2.6722	1	1	0	1	1	1	0	1	0
sm_HPF_1714	172.816	2	1	1	1	1	2	0	2	0
sm_HPF_3006	2.16367	1	1	0	1	1	1	0	1	0
sm_HPF_1914	5.27915	8	3	5	1	1	8	0	8	0
sm_HPF_2177	62.9861	3	2	1	1	1	2	0	3	0
sm_HPF_2667	3.66909	11	7	4	9	1	10	0	11	0
sm_HPF_1019	3.98182	18	12	6	1	1	18	0	18	0
sm_HPF_1856	7.83946	3	0	3	1	1	3	0	3	0
sm_HPF_2416	2.79817	6	3	3	1	1	6	0	6	0
sm_HPF_3033	11.8733	2	2	0	1	1	2	0	2	0
sm_HPF_2897	2.1056	10	2	8	6	2	8	0	10	0
sm_HPF_1355	12.4844	69	41	28	63	3	66	0	69	0
sm_HPF_2267	8.56603	5	3	2	1	1	5	0	5	0
sm_HPF_1217	2.08021	8	3	5	1	1	8	0	8	0
sm_HPF_2298	6.57666	4	2	2	1	1	4	1	3	0
sm_HPF_1989	3.63882	6	4	2	1	1	6	0	6	0
sm_HPF_2707	2.78455	9	6	3	1	1	9	0	9	0
sm_HPF_1313	18.9611	10	7	3	1	1	10	0	10	0
sm_HPF_149	13.2934	4	2	2	1	1	4	0	4	0
sm_HPF_2153	674.659	4	1	3	1	1	4	0	4	0
sm_HPF_1534	3.64801	4	1	3	1	1	4	0	4	0
sm_HPF_774	19.1187	3	2	1	1	1	3	0	3	0
sm_HPF_1066	3.37003	1	0	1	1	1	1	0	1	0
sm_HPF_2289	6.97727	1	1	0	1	1	1	0	1	0
sm_HPF_2485	2.06091	9	5	4	1	1	9	0	9	0
sm_HPF_1679	2.13158	5	3	2	1	1	5	0	5	0
sm_HPF_2378	3.46762	31	15	16	1	1	31	0	31	0
sm_HPF_968	4.8211	6	3	3	1	1	6	0	6	0
sm_HPF_812	12.3839	6	2	4	1	1	6	0	6	0
sm_HPF_2094	2.44193	18	10	8	16	1	17	0	18	0
sm_HPF_318	5.21368	10	4	6	1	1	10	0	10	0
sm_HPF_2991	2.70286	4	2	2	1	1	4	0	4	0
sm_HPF_2186	42.375	19	8	11	1	1	19	0	19	0
sm_HPF_3076	292.885	8	4	4	1	1	8	0	8	0
sm_HPF_523	2.82379	4	1	3	1	1	4	0	4	0
sm_HPF_22	147.818	4	3	1	1	1	4	0	4	0
sm_HPF_2902	2.07348	4	1	3	1	1	4	0	4	0
sm_HPF_995	4.31487	46	27	19	44	1	45	0	46	0
sm_HPF_1360	11.5769	9	5	4	1	1	9	0	9	0
sm_HPF_1049	3.52056	16	8	8	14	1	15	0	16	0
sm_HPF_1905	5.59139	3	1	2	1	1	3	0	3	0
sm_HPF_1144	2.61841	4	3	1	1	1	4	0	4	0
sm_HPF_1560	3.23619	1	1	0	1	1	1	0	1	0
sm_HPF_340	4.84394	38	16	22	1	1	38	0	38	0
sm_HPF_1344	13.5544	5	4	1	1	1	5	0	5	0
sm_HPF_947	5.49805	10	3	7	8	1	9	0	10	0
sm_HPF_1677	2.1442	3	2	1	1	1	3	0	3	0
sm_HPF_725	43.3938	61	34	27	46	1	53	0	61	0
sm_HPF_3061	2.86086	3	3	0	1	1	3	0	3	0
sm_HPF_1204	2.12073	9	4	5	1	1	9	0	9	0
sm_HPF_821	11.4541	6	4	2	1	1	6	0	6	0
sm_HPF_839	10.1666	42	21	21	33	1	37	0	42	0
sm_HPF_2808	7.25393	3	3	0	1	1	3	0	3	0
sm_HPF_546	2.64525	1	1	0	1	1	1	0	1	0
sm_HPF_198	9.34719	17	14	3	6	1	8	0	17	0
sm_HPF_1282	36.9019	12	8	4	1	1	12	0	12	0
sm_HPF_2979	2.96465	1	1	0	1	1	1	0	1	0
sm_HPF_1725	119.645	5	3	2	1	1	5	0	5	0
sm_HPF_2071	2.59645	1	0	1	1	1	1	0	1	0
sm_HPF_719	49.4248	3	2	1	1	1	3	0	3	0
sm_HPF_741	29.6261	21	13	8	19	1	20	0	21	0
sm_HPF_1979	3.81523	8	5	3	1	1	8	0	8	0
sm_HPF_985	4.50385	3	0	3	1	1	3	0	3	0
sm_HPF_2753	2.06477	5	3	2	1	1	5	0	5	0
sm_HPF_1624	2.5174	3	2	1	1	1	3	0	3	0
sm_HPF_1022	3.93547	8	4	4	1	1	8	0	8	0
sm_HPF_1246	407.328	10	5	5	7	1	8	0	10	0
sm_HPF_717	54.6962	3	0	3	1	1	3	0	3	0
sm_HPF_1524	3.77721	3	2	1	1	1	3	0	3	0
sm_HPF_2843	3.78634	4	4	0	1	1	4	0	4	0
sm_HPF_264	6.55465	2	0	2	1	1	2	0	2	0
sm_HPF_2421	2.70464	11	6	5	1	1	11	0	11	0
sm_HPF_723	44.627	4	1	3	1	1	4	0	4	0
sm_HPF_3177	2.80893	4	0	4	1	1	2	0	4	0
sm_HPF_1404	6.97309	17	8	9	1	1	17	0	17	0
sm_HPF_551	2.61895	1	0	1	1	1	1	0	1	0
sm_HPF_1689	2.07689	1	0	1	1	1	1	0	1	0
sm_HPF_2722	2.45557	1	0	1	1	1	1	0	1	0
sm_HPF_1229	2.02707	1	1	0	1	1	1	0	1	0
sm_HPF_3129	2.17571	1	1	0	1	1	1	0	1	0
sm_HPF_3268	4.24284	1	0	1	1	1	1	0	1	0
sm_HPF_1895	6.03573	2	1	1	1	1	2	0	2	0
sm_HPF_1777	21.3961	11	4	7	1	1	11	0	11	0
sm_HPF_28	127.002	13	6	7	1	1	13	0	13	0
sm_HPF_1751	41.2392	5	3	2	1	1	5	0	5	0
sm_HPF_576	2.51331	3	1	2	1	1	3	0	3	0
sm_HPF_1021	3.94852	39	19	20	33	3	36	0	39	0
sm_HPF_1416	6.47605	19	4	15	1	1	19	0	19	0
sm_HPF_1559	3.2519	3	3	0	1	1	3	0	3	0
sm_HPF_2623	5.18335	15	2	13	1	1	15	0	15	0
sm_HPF_3257	6.79963	1	1	0	1	1	1	0	1	0
sm_HPF_1115	2.8351	3	1	2	1	1	3	0	3	0
sm_HPF_2515	51.5904	2	0	2	1	1	2	0	2	0
sm_HPF_2005	3.33259	1	1	0	1	1	1	0	1	0
sm_HPF_2141	2.05542	2	2	0	1	1	2	0	2	0
sm_HPF_1466	5.02326	2	1	1	1	1	2	0	2	0
sm_HPF_3299	5.30926	2	2	0	1	1	2	0	2	0
sm_HPF_3341	2.70261	1	1	0	1	1	1	0	1	0
sm_HPF_1462	5.11145	5	4	1	1	1	5	0	5	0
sm_HPF_1363	10.9856	14	8	6	1	1	14	0	14	0
sm_HPF_730	37.6215	8	5	3	1	1	8	0	8	0
sm_HPF_1153	2.5305	3	1	2	1	1	3	0	3	0
sm_HPF_682	3835.64	3	1	2	1	1	3	0	3	0
sm_HPF_278	6.2755	5	1	4	3	1	4	0	5	0
sm_HPF_1763	28.1976	1	1	0	1	1	1	0	1	0
sm_HPF_573	2.53269	1	1	0	1	1	1	0	1	0
sm_HPF_2107	2.34184	4	3	1	1	1	4	0	4	0
sm_HPF_2042	2.87961	4	1	3	1	1	4	0	4	0
sm_HPF_2939	10.0284	2	1	1	1	1	2	0	2	0
sm_HPF_1531	3.71256	2	1	1	1	1	2	0	2	0
sm_HPF_2044	2.87145	2	0	2	1	1	2	0	2	0
sm_HPF_145	13.4203	3	2	1	1	1	3	0	3	0
sm_HPF_2489	2.02474	2	1	1	1	1	2	0	2	0
sm_HPF_687	434.797	3	2	1	1	1	3	0	3	0
sm_HPF_1005	4.15528	95	51	44	73	11	84	0	95	0
sm_HPF_901	6.93762	50	28	22	48	1	49	0	50	0
sm_HPF_2809	7.16348	3	2	1	1	1	3	0	3	0
sm_HPF_2105	2.35129	7	3	4	1	1	7	0	7	0
sm_HPF_2729	2.31728	72	32	40	54	9	63	0	72	0
sm_HPF_2550	14.6891	2	2	0	1	1	2	0	2	0
sm_HPF_320	5.20042	11	6	5	9	1	10	0	11	0
sm_HPF_3374	2.47147	1	1	0	1	1	1	0	1	0
sm_HPF_1008	4.12899	4	3	1	1	1	4	0	4	0
sm_HPF_919	6.36932	8	3	5	1	1	8	0	8	0
sm_HPF_2456	2.31329	1	1	0	1	1	1	0	1	0
sm_HPF_2879	2.56413	3	2	1	1	1	3	0	3	0
sm_HPF_3307	3.16632	4	2	2	1	1	4	0	4	0
sm_HPF_1515	3.94941	5	2	3	1	1	5	0	5	0
sm_HPF_2971	3.28239	4	1	3	1	1	4	0	4	0
sm_HPF_2034	2.99304	1	1	0	1	1	1	0	1	0
sm_HPF_1487	4.38178	6	4	2	1	1	6	0	6	0
sm_HPF_1815	11.9819	4	1	3	1	1	4	0	4	0
sm_HPF_183	10.157	8	4	4	1	1	8	0	8	0
sm_HPF_3347	2.13311	1	0	1	1	1	1	0	1	0
sm_HPF_2768	64.2638	10	5	5	6	1	7	0	10	0
sm_HPF_2478	2.10627	45	24	21	36	1	40	0	45	0
sm_HPF_2614	5.7604	11	8	3	1	1	11	0	11	0
sm_HPF_31	114.583	1	0	1	1	1	1	0	1	0
sm_HPF_408	3.93723	30	19	11	26	2	28	0	30	0
sm_HPF_1270	73.6294	1	1	0	1	1	1	0	1	0
sm_HPF_89	29.9533	5	4	1	1	1	5	0	5	0
sm_HPF_2689	3.15907	5	2	3	1	1	5	0	5	0
sm_HPF_2486	2.05523	3	2	1	1	1	3	0	3	0
sm_HPF_3042	7.90594	14	8	6	1	1	14	0	14	0
sm_HPF_1004	4.18692	7	4	3	1	1	7	0	7	0
sm_HPF_949	5.32827	7	2	5	1	1	7	0	7	0
sm_HPF_999	4.29211	19	10	9	17	1	18	0	19	0
sm_HPF_34	99.9747	11	7	4	1	1	11	0	11	0
sm_HPF_689	277.035	2	1	1	1	1	2	0	2	0
sm_HPF_1532	3.68747	3	3	0	1	1	3	0	3	0
sm_HPF_2111	2.31334	1	1	0	1	1	1	0	1	0
sm_HPF_731	36.0732	2	1	1	1	1	2	0	2	0
sm_HPF_2314	5.65716	13	6	7	11	1	12	0	13	0
sm_HPF_330	5.00606	20	9	11	1	1	20	0	20	0
sm_HPF_2560	13.2167	1	1	0	1	1	1	0	1	0
sm_HPF_843	9.98956	3	2	1	1	1	3	0	3	0
sm_HPF_1184	2.293	2	0	2	1	1	2	0	2	0
sm_HPF_3236	2.76097	1	1	0	1	1	1	0	1	0
sm_HPF_2283	7.27761	1	0	1	1	1	1	0	1	0
sm_HPF_105	22.1207	5	2	3	3	1	4	0	5	0
sm_HPF_2814	5.37924	9	6	3	1	1	9	0	9	0
sm_HPF_1489	4.36721	4	3	1	1	1	4	0	4	0
sm_HPF_495	2.95528	1	1	0	1	1	1	0	1	0
sm_HPF_770	19.242	10	5	5	7	1	8	0	10	0
sm_HPF_1819	11.6243	2	2	0	1	1	2	0	2	0
sm_HPF_3068	2.2975	1	1	0	1	1	1	0	1	0
sm_HPF_1901	5.70231	2	0	2	1	1	2	0	2	0
sm_HPF_1538	3.57645	2	1	1	1	1	2	0	2	0
sm_HPF_697	152.677	4	2	2	1	1	4	0	4	0
sm_HPF_769	19.5584	30	14	16	1	1	30	0	30	0
sm_HPF_1469	4.87693	8	4	4	1	1	8	0	8	0
sm_HPF_498	2.94578	1	1	0	1	1	1	0	1	0
sm_HPF_47	65.5145	6	3	3	1	1	6	0	6	0
sm_HPF_1760	31.6161	92	46	46	69	1	80	0	92	0
sm_HPF_762	21.5729	13	6	7	9	2	11	0	13	0
sm_HPF_8	405.209	5	3	2	1	1	5	0	5	0
sm_HPF_1347	13.1855	1	1	0	1	1	1	0	1	0
sm_HPF_1179	2.31264	35	15	20	31	2	33	0	35	0
sm_HPF_1330	15.2606	4	1	3	1	1	4	0	4	0
sm_HPF_1418	6.40686	2	0	2	1	1	2	0	2	0
sm_HPF_2887	2.3606	2	0	2	1	1	2	0	2	0
sm_HPF_1995	3.52487	9	4	5	7	1	8	0	9	0
sm_HPF_2733	2.25572	2	2	0	1	1	2	0	2	0
sm_HPF_2830	4.5834	1	0	1	1	1	1	0	1	0
sm_HPF_2549	15.0599	5	2	3	1	1	5	0	5	0
sm_HPF_129	16.7026	14	5	9	10	2	12	0	14	0
sm_HPF_3136	1327.43	3	3	0	1	1	3	0	3	0
sm_HPF_3215	8.56429	1	1	0	1	1	1	0	1	0
sm_HPF_2180	53.7052	2	0	2	1	1	2	0	2	0
sm_HPF_2511	69.5115	2	2	0	1	1	2	0	2	0
sm_HPF_1126	2.75698	2	1	1	1	1	2	0	2	0
sm_HPF_1445	5.50733	2	2	0	1	1	2	0	2	0
sm_HPF_1932	4.88918	4	1	3	1	1	4	0	4	0
sm_HPF_117	19.1712	7	1	6	1	1	7	0	7	0
sm_HPF_2354	4.14503	2	1	1	1	1	2	0	2	0
sm_HPF_2492	2.01721	1	0	1	1	1	1	0	1	0
sm_HPF_2980	2.94733	3	2	1	1	1	3	0	3	0
sm_HPF_458	3.33269	2	0	2	1	1	2	0	2	0
sm_HPF_2323	5.20491	1	0	1	1	1	1	0	1	0
sm_HPF_2220	18.6112	4	0	4	4	4	1	0	4	0
sm_HPF_1052	3.4677	4	2	2	1	1	4	0	4	0
sm_HPF_1526	3.74809	4	3	1	1	1	4	0	4	0
sm_HPF_722	44.6558	7	4	3	1	1	7	0	7	0
sm_HPF_382	4.30926	18	9	9	1	1	18	0	18	0
sm_HPF_1478	4.72687	9	4	5	1	1	9	0	9	0
sm_HPF_643	2.18975	7	6	1	1	1	7	0	7	0
sm_HPF_879	7.99734	10	3	7	1	1	10	0	10	0
sm_HPF_9	388.408	3	1	2	1	1	3	0	3	0
sm_HPF_2792	12.6704	6	3	3	1	1	6	0	6	0
sm_HPF_1119	2.78809	14	9	5	1	1	14	0	14	0
sm_HPF_357	4.62027	6	4	2	1	1	6	0	6	0
sm_HPF_1620	2.55936	15	6	9	13	1	14	0	15	0
sm_HPF_2738	2.23225	12	4	8	1	1	12	0	12	0
sm_HPF_1157	2.50632	2	1	1	1	1	2	0	2	0
sm_HPF_1947	4.5828	3	2	1	1	1	3	0	3	0
sm_HPF_2871	2.73885	3	1	2	1	1	3	0	3	0
sm_HPF_2523	30.5297	2	1	1	1	1	2	0	2	0
sm_HPF_1053	3.44981	15	9	6	1	1	15	0	15	0
sm_HPF_1013	4.06125	4	3	1	1	1	4	0	4	0
sm_HPF_2401	3.09143	3	2	1	1	1	3	0	3	0
sm_HPF_243	7.54736	3	2	1	1	1	3	0	3	0
sm_HPF_2848	3.57937	3	3	0	1	1	3	0	3	0
sm_HPF_2995	2.62079	2	1	1	1	1	2	0	2	0
sm_HPF_64	43.6885	4	1	3	1	1	4	0	4	0
sm_HPF_2066	2.63739	1	1	0	1	1	1	0	1	0
sm_HPF_2279	7.58317	3	3	0	1	1	3	0	3	0
sm_HPF_3065	2.59881	1	0	1	1	1	1	0	1	0
sm_HPF_1616	2.60791	4	3	1	1	1	4	0	4	0
sm_HPF_477	3.1847	2	1	1	1	1	2	0	2	0
sm_HPF_2864	3.0231	1	0	1	1	1	1	0	1	0
sm_HPF_735	33.7294	38	19	19	29	1	33	0	38	0
sm_HPF_1424	6.1763	67	27	40	1	1	67	0	67	0
sm_HPF_2181	52.0908	1	0	1	1	1	1	0	1	0
sm_HPF_2433	2.51678	1	1	0	1	1	1	0	1	0
sm_HPF_345	4.80585	2	0	2	1	1	2	0	2	0
sm_HPF_234	7.84449	1	0	1	1	1	1	0	1	0
sm_HPF_2556	13.3522	8	3	5	2	2	4	0	8	0
sm_HPF_3106	4.42415	4	0	4	1	1	2	0	4	0
sm_HPF_2810	7.10508	1	0	1	1	1	1	0	1	0
sm_HPF_3179	2.78442	2	2	0	1	1	2	0	2	0
sm_HPF_2673	3.58138	2	1	1	1	1	2	0	2	0
sm_HPF_2343	4.50327	30	13	17	26	2	28	0	30	0
sm_HPF_2286	7.01045	73	33	40	55	9	64	0	73	0
sm_HPF_613	2.30229	4	2	2	1	1	4	0	4	0
sm_HPF_3115	3.21165	4	2	2	1	1	4	0	4	0
sm_HPF_1552	3.37335	2	1	1	1	1	2	0	2	0
sm_HPF_808	12.7426	21	12	9	1	1	21	0	21	0
sm_HPF_2784	18.1645	1	0	1	1	1	1	0	1	0
sm_HPF_1813	12.2668	2	2	0	1	1	2	0	2	0
sm_HPF_141	14.1829	3	1	2	1	1	3	0	3	0
sm_HPF_3032	11.9591	1	1	0	1	1	1	0	1	0
sm_HPF_1521	3.81735	45	21	24	41	2	43	0	45	0
sm_HPF_1494	4.23196	8	4	4	1	1	8	0	8	0
sm_HPF_2168	110.725	2	1	1	1	1	2	0	2	0
sm_HPF_1089	3.14208	4	3	1	1	1	4	0	4	0
sm_HPF_235	7.76631	10	7	3	1	1	10	0	10	0
sm_HPF_3278	2.2309	1	0	1	1	1	1	0	1	0
sm_HPF_1141	2.64533	95	45	50	81	7	88	0	95	0
sm_HPF_1320	17.4527	4	2	2	1	1	4	1	3	0
sm_HPF_1872	7.16778	5	4	1	1	1	5	0	5	0
sm_HPF_2116	2.28953	5	2	3	1	1	5	0	5	0
sm_HPF_2845	3.72723	1	0	1	1	1	1	0	1	0
sm_HPF_3038	10.2946	1	1	0	1	1	1	0	1	0
sm_HPF_324	5.14983	1	0	1	1	1	1	0	1	0
sm_HPF_1646	2.34676	2	2	0	1	1	2	0	2	0
sm_HPF_3087	13.9033	2	2	0	1	1	2	0	2	0
sm_HPF_1596	2.80126	7	3	4	1	1	7	0	7	0
sm_HPF_910	6.6632	56	41	15	45	1	50	0	56	0
sm_HPF_2649	4.03417	22	10	12	20	1	21	0	22	0
sm_HPF_2982	2.9391	1	1	0	1	1	1	0	1	0
sm_HPF_3128	2.25702	3	3	0	1	1	3	0	3	0
sm_HPF_1712	183.698	5	4	1	1	1	5	0	5	0
sm_HPF_1189	2.25827	4	1	3	1	1	4	0	4	0
sm_HPF_225	8.19896	14	7	7	1	1	14	0	14	0
sm_HPF_2896	2.1379	4	1	3	1	1	4	0	4	0
sm_HPF_3052	4.03852	1	1	0	1	1	1	0	1	0
sm_HPF_2764	184.932	3	2	1	1	1	3	0	3	0
sm_HPF_818	11.8189	2	1	1	1	1	2	0	2	0
sm_HPF_1837	9.20468	2	2	0	1	1	2	0	2	0
sm_HPF_738	31.6952	3	2	1	1	1	3	0	3	0
sm_HPF_3318	78.4676	4	2	2	1	1	4	0	4	0
sm_HPF_1267	83.9651	8	4	4	1	1	8	0	8	0
sm_HPF_2055	2.76004	6	4	2	1	1	6	0	6	0
sm_HPF_2824	5.01946	2	0	2	1	1	2	0	2	0
sm_HPF_1511	4.00061	33	15	18	31	1	32	0	33	0
sm_HPF_2409	2.92879	4	3	1	1	1	4	0	4	0
sm_HPF_2361	3.82683	1	1	0	1	1	1	0	1	0
sm_HPF_479	3.16262	5	1	4	1	1	5	0	5	0
sm_HPF_2295	6.69383	1	0	1	1	1	1	0	1	0
sm_HPF_1885	6.56368	4	1	3	1	1	4	0	4	0
sm_HPF_3140	51.7614	2	2	0	1	1	2	0	2	0
sm_HPF_2159	291.167	5	1	4	1	1	5	0	5	0
sm_HPF_784	16.9077	63	40	23	52	1	57	0	63	0
sm_HPF_1505	4.11251	3	2	1	1	1	3	0	3	0
sm_HPF_813	12.3315	3	3	0	1	1	3	0	3	0
sm_HPF_668	2.07928	3	1	2	1	1	3	0	3	0
sm_HPF_1426	6.12137	65	22	43	54	1	59	0	65	0
sm_HPF_3057	3.39699	89	44	45	72	1	80	0	89	0
sm_HPF_3181	2.70339	1	1	0	1	1	1	0	1	0
sm_HPF_1871	7.27336	2	2	0	1	1	2	0	2	0
sm_HPF_188	9.81233	4	3	1	1	1	4	0	4	0
sm_HPF_2836	4.34087	59	34	25	55	2	57	0	59	0
sm_HPF_77	35.5545	3	1	2	1	1	3	0	3	0
sm_HPF_1292	28.0353	2	0	2	1	1	2	0	2	0
sm_HPF_507	2.90271	17	11	6	1	1	17	0	17	0
sm_HPF_1159	2.47923	7	1	6	1	1	7	0	7	0
sm_HPF_1537	3.58634	3	2	1	1	1	3	0	3	0
sm_HPF_592	2.39621	6	3	3	4	1	5	0	6	0
sm_HPF_827	11.1934	7	4	3	1	1	7	0	7	0
sm_HPF_1540	3.52731	10	7	3	1	1	10	0	10	0
sm_HPF_680	168769	4	1	3	1	1	4	0	4	0
sm_HPF_3367	4.86998	1	0	1	1	1	1	0	1	0
sm_HPF_1755	35.5223	6	2	4	1	1	6	0	6	0
sm_HPF_655	2.1424	4	1	3	1	1	4	1	3	0
sm_HPF_487	3.06576	11	5	6	1	1	11	0	11	0
sm_HPF_333	4.98826	4	4	0	1	1	4	0	4	0
sm_HPF_1666	2.2057	4	2	2	1	1	4	0	4	0
sm_HPF_1266	85.8491	3	3	0	1	1	3	0	3	0
sm_HPF_926	5.92113	5	4	1	1	1	5	0	5	0
sm_HPF_3343	2.40894	1	1	0	1	1	1	0	1	0
sm_HPF_502	2.92156	15	7	8	1	1	15	0	15	0
sm_HPF_2880	2.5041	3	2	1	1	1	3	0	3	0
sm_HPF_897	7.04862	4	2	2	1	1	4	0	4	0
sm_HPF_658	2.13318	13	4	9	1	1	13	0	13	0
sm_HPF_1041	3.60257	5	1	4	1	1	5	0	5	0
sm_HPF_1425	6.1462	3	0	3	1	1	3	0	3	0
sm_HPF_3145	25.7721	1	0	1	1	1	1	0	1	0
sm_HPF_945	5.51057	3	3	0	1	1	3	0	3	0
sm_HPF_1468	4.87923	2	0	2	1	1	2	0	2	0
sm_HPF_2164	166.828	2	2	0	1	1	2	0	2	0
sm_HPF_139	14.7214	73	39	34	67	3	70	0	73	0
sm_HPF_1286	32.7394	4	3	1	1	1	4	0	4	0
sm_HPF_547	2.64509	2	1	1	1	1	2	0	2	0
sm_HPF_649	2.16036	6	6	0	1	1	6	0	6	0
sm_HPF_734	34.5418	6	4	2	1	1	6	0	6	0
sm_HPF_2335	4.63766	2	0	2	1	1	2	0	2	0
sm_HPF_69	41.9356	4	3	1	1	1	4	0	4	0
sm_HPF_3103	4.85657	3	1	2	1	1	3	0	3	0
sm_HPF_855	9.27898	3	1	2	1	1	3	0	3	0
sm_HPF_3376	2.21957	1	0	1	1	1	1	0	1	0
sm_HPF_2386	3.30152	5	4	1	1	1	5	0	5	0
sm_HPF_527	2.80643	4	2	2	1	1	4	0	4	0
sm_HPF_3018	588.249	8	4	4	1	1	8	0	8	0
sm_HPF_1247	307.902	2	1	1	1	1	2	0	2	0
sm_HPF_3237	2.69737	2	1	1	1	1	2	0	2	0
sm_HPF_3356	18.8928	1	1	0	1	1	1	0	1	0
sm_HPF_941	5.58279	40	15	25	1	1	40	0	40	0
sm_HPF_2020	3.14271	53	32	21	41	2	46	0	53	0
sm_HPF_439	3.58403	3	2	1	1	1	3	0	3	0
sm_HPF_1545	3.44326	20	10	10	1	1	20	0	20	0
sm_HPF_708	84.5376	14	10	4	1	1	14	0	14	0
sm_HPF_208	8.82046	2	0	2	1	1	2	0	2	0
sm_HPF_293	5.65467	63	38	25	44	1	52	0	63	0
sm_HPF_1044	3.56579	13	5	8	11	1	12	0	13	0
sm_HPF_1380	8.38727	55	29	26	48	1	51	0	55	0
sm_HPF_2201	24.58	3	0	3	1	1	3	0	3	0
sm_HPF_3233	3.66034	2	2	0	1	1	2	0	2	0
sm_HPF_173	11.2237	2	1	1	1	1	2	0	2	0
sm_HPF_2797	10.7972	8	3	5	6	1	7	0	8	0
sm_HPF_3019	98.4802	23	9	14	19	2	21	0	23	0
sm_HPF_2698	2.96549	62	37	25	50	2	55	0	62	0
sm_HPF_1870	7.29222	5	3	2	1	1	5	0	5	0
sm_HPF_1165	2.42974	11	8	3	1	1	11	0	11	0
sm_HPF_1498	4.19092	2	0	2	1	1	2	0	2	0
sm_HPF_3228	4.56356	1	1	0	1	1	1	0	1	0
sm_HPF_3334	4.55206	1	0	1	1	1	1	0	1	0
sm_HPF_825	11.3348	4	2	2	1	1	4	0	4	0
sm_HPF_2348	4.35903	1	1	0	1	1	1	0	1	0
sm_HPF_2449	2.37271	6	3	3	1	1	6	0	6	0
sm_HPF_2752	2.06734	1	0	1	1	1	1	0	1	0
sm_HPF_1281	41.8486	8	2	6	4	1	5	0	8	0
sm_HPF_1331	14.7942	2	1	1	1	1	2	0	2	0
sm_HPF_2431	2.53174	11	9	2	1	1	11	0	11	0
sm_HPF_3346	2.31476	1	0	1	1	1	1	0	1	0
sm_HPF_1220	2.07909	10	7	3	1	1	10	0	10	0
sm_HPF_3142	46.2434	4	0	4	1	1	2	0	4	0
sm_HPF_1958	4.34253	7	3	4	1	1	7	0	7	0
sm_HPF_2149	6118.85	2	2	0	1	1	2	0	2	0
sm_HPF_2327	5.10658	18	8	10	1	1	18	0	18	0
sm_HPF_2322	5.27743	21	14	7	1	1	21	0	21	0
sm_HPF_1354	12.5447	9	3	6	7	1	8	0	9	0
sm_HPF_1456	5.27262	9	6	3	1	1	9	0	9	0
sm_HPF_1710	212.624	4	2	2	1	1	4	0	4	0
sm_HPF_1736	71.3412	6	2	4	1	1	6	0	6	0
sm_HPF_1279	43.0119	5	4	1	1	1	5	0	5	0
sm_HPF_793	15.3599	10	5	5	1	1	10	0	10	0
sm_HPF_2842	3.78836	1	0	1	1	1	1	0	1	0
sm_HPF_265	6.54611	1	1	0	1	1	1	0	1	0
sm_HPF_2272	8.00232	19	7	12	1	1	19	0	19	0
sm_HPF_430	3.69548	3	0	3	1	1	3	0	3	0
sm_HPF_540	2.68161	3	1	2	1	1	2	0	3	0
sm_HPF_3267	4.30997	4	2	2	1	1	4	0	4	0
sm_HPF_2408	2.94237	6	4	2	1	1	6	0	6	0
sm_HPF_2210	23.0187	3	3	0	1	1	3	0	3	0
sm_HPF_600	2.35576	12	8	4	1	1	12	0	12	0
sm_HPF_2029	3.00734	10	6	4	1	1	10	0	10	0
sm_HPF_2577	10.1804	79	31	48	65	2	71	0	79	0
sm_HPF_1252	196.122	17	10	7	1	1	17	0	17	0
sm_HPF_732	35.9848	3	3	0	1	1	3	0	3	0
sm_HPF_1662	2.22106	17	10	7	1	1	17	0	17	0
sm_HPF_1031	3.7675	2	2	0	1	1	2	0	2	0
sm_HPF_2541	19.5717	4	1	3	1	1	4	0	4	0
sm_HPF_512	2.87739	4	3	1	1	1	4	0	4	0
sm_HPF_773	19.1729	13	5	8	1	1	13	0	13	0
sm_HPF_1852	8.12878	13	7	6	1	1	13	0	13	0
sm_HPF_726	42.7322	2	1	1	1	1	2	0	2	0
sm_HPF_1953	4.42015	1	0	1	1	1	1	0	1	0
sm_HPF_2672	3.58849	7	3	4	1	1	7	0	7	0
sm_HPF_1140	2.65518	5	3	2	1	1	5	0	5	0
sm_HPF_969	4.76898	1	1	0	1	1	1	0	1	0
sm_HPF_2176	68.4854	5	3	2	1	1	5	0	5	0
sm_HPF_2131	2.15473	3	1	2	1	1	3	0	3	0
sm_HPF_301	5.54737	4	0	4	1	1	4	0	4	0
sm_HPF_2072	2.58306	2	0	2	1	1	2	0	2	0
sm_HPF_1479	4.72074	3	2	1	1	1	3	0	3	0
sm_HPF_671	2.05653	28	13	15	24	2	26	0	28	0
sm_HPF_2364	3.78104	7	3	4	1	1	7	0	7	0
sm_HPF_2781	21.2555	2	2	0	1	1	2	0	2	0
sm_HPF_1737	71.2838	81	34	47	63	9	72	0	81	0
sm_HPF_1002	4.23959	14	8	6	1	1	14	0	14	0
sm_HPF_210	8.70286	4	3	1	1	1	4	0	4	0
sm_HPF_1259	117.582	55	26	29	50	1	52	0	55	0
sm_HPF_3313	2.54028	1	0	1	1	1	1	0	1	0
sm_HPF_2222	17.7546	5	5	0	1	1	5	0	5	0
sm_HPF_934	5.75211	8	4	4	1	1	8	0	8	0
sm_HPF_80	33.4009	5	1	4	1	1	5	0	5	0
sm_HPF_2746	2.13568	6	5	1	1	1	6	0	6	0
sm_HPF_706	98.7806	14	9	5	1	1	14	0	14	0
sm_HPF_3296	6.01279	1	0	1	1	1	1	0	1	0
sm_HPF_1071	3.34434	8	2	6	1	1	8	0	8	0
sm_HPF_2382	3.40345	5	4	1	3	1	4	0	5	0
sm_HPF_2944	8.39124	1	1	0	1	1	1	0	1	0
sm_HPF_2710	2.75828	4	3	1	1	1	4	0	4	0
sm_HPF_2695	3.03424	2	1	1	1	1	2	0	2	0
sm_HPF_1574	2.97724	5	2	3	1	1	5	0	5	0
sm_HPF_866	8.63559	3	2	1	1	1	3	0	3	0
sm_HPF_1235	2.01009	5	2	3	1	1	5	0	5	0
sm_HPF_1290	29.0622	4	1	3	1	1	4	0	4	0
sm_HPF_2685	3.24086	1	1	0	1	1	1	0	1	0
sm_HPF_1275	46.4382	8	5	3	1	1	8	0	8	0
sm_HPF_2263	8.7343	1	0	1	1	1	1	0	1	0
sm_HPF_3125	2.54042	1	0	1	1	1	1	0	1	0
sm_HPF_3003	2.33324	1	1	0	1	1	1	0	1	0
sm_HPF_2512	64.9917	4	3	1	1	1	4	0	4	0
sm_HPF_1491	4.31965	2	1	1	1	1	2	0	2	0
sm_HPF_517	2.85512	4	4	0	1	1	4	0	4	0
sm_HPF_2721	2.48669	4	4	0	1	1	4	0	4	0
sm_HPF_406	3.95232	5	4	1	1	1	5	0	5	0
sm_HPF_2584	9.21836	7	3	4	1	1	7	0	7	0
sm_HPF_2315	5.6214	4	0	4	1	1	4	0	4	0
sm_HPF_1516	3.89106	7	4	3	1	1	7	0	7	0
sm_HPF_1472	4.82016	16	7	9	14	1	15	0	16	0
sm_HPF_3060	2.91022	2	2	0	1	1	2	0	2	0
sm_HPF_2778	27.8511	14	8	6	1	1	14	0	14	0
sm_HPF_2938	10.0423	2	1	1	1	1	2	0	2	0
sm_HPF_1210	2.099	26	9	17	22	2	24	0	26	0
sm_HPF_2701	2.86807	22	11	11	1	1	22	0	22	0
sm_HPF_1245	442.682	12	4	8	1	1	12	0	12	0
sm_HPF_661	2.1191	4	2	2	1	1	4	0	4	0
sm_HPF_2430	2.53515	3	2	1	1	1	3	0	3	0
sm_HPF_2185	42.7798	2	0	2	1	1	2	0	2	0
sm_HPF_1952	4.46672	6	0	6	1	1	6	0	6	0
sm_HPF_2225	17.1699	1	1	0	1	1	1	0	1	0
sm_HPF_1656	2.26537	2	1	1	1	1	2	0	2	0
sm_HPF_2734	2.24749	2	2	0	1	1	2	0	2	0
sm_HPF_3265	4.63577	2	1	1	2	2	1	0	2	0
sm_HPF_1649	2.31037	68	40	28	62	3	65	0	68	0
sm_HPF_2173	76.1919	2	0	2	1	1	2	0	2	0
sm_HPF_2355	4.00175	3	1	2	1	1	3	0	3	0
sm_HPF_815	12.0529	27	17	10	25	1	26	0	27	0
sm_HPF_1860	7.72444	3	1	2	1	1	3	0	3	0
sm_HPF_2966	4.23538	2	2	0	1	1	2	0	2	0
sm_HPF_2725	2.38821	2	2	0	1	1	2	0	2	0
sm_HPF_1319	17.4929	2	1	1	1	1	2	0	2	0
sm_HPF_1759	31.9277	5	4	1	1	1	5	0	5	0
sm_HPF_1481	4.57288	1	0	1	1	1	1	0	1	0
sm_HPF_2741	2.21976	2	1	1	1	1	2	0	2	0
sm_HPF_2291	6.92883	1	1	0	1	1	1	0	1	0
sm_HPF_1653	2.29105	2	1	1	1	1	2	0	2	0
sm_HPF_2135	2.09671	8	3	5	1	1	8	0	8	0
sm_HPF_404	3.96709	14	11	3	1	1	14	0	14	0
sm_HPF_2905	2.03296	8	2	6	6	1	7	0	8	0
sm_HPF_1	5279.73	4	1	3	1	1	4	0	4	0
sm_HPF_3114	3.29458	6	2	4	1	1	6	0	6	0
sm_HPF_2206	23.8777	6	3	3	1	1	6	0	6	0
sm_HPF_1298	23.6944	2	0	2	1	1	2	0	2	0
sm_HPF_1665	2.21955	2	2	0	1	1	2	0	2	0
sm_HPF_2829	4.65432	3	2	1	1	1	3	0	3	0
sm_HPF_748	26.0994	6	4	2	4	1	5	0	6	0
sm_HPF_1278	45.0696	15	4	11	11	2	13	0	15	0
sm_HPF_252	7.08763	7	5	2	1	1	7	0	7	0
sm_HPF_663	2.10382	1	1	0	1	1	1	0	1	0
sm_HPF_370	4.42643	1	0	1	1	1	1	0	1	0
sm_HPF_2288	6.98418	1	0	1	1	1	1	0	1	0
sm_HPF_351	4.71867	19	9	10	1	1	19	0	19	0
sm_HPF_796	14.853	5	1	4	1	1	5	0	5	0
sm_HPF_1467	5.01159	1	0	1	1	1	1	0	1	0
sm_HPF_19	168.298	9	5	4	1	1	9	0	9	0
sm_HPF_984	4.52545	5	5	0	1	1	5	0	5	0
sm_HPF_1170	2.36036	5	3	2	1	1	5	0	5	0
sm_HPF_1688	2.08055	12	4	8	1	1	12	0	12	0
sm_HPF_298	5.60393	5	3	2	1	1	5	0	5	0
sm_HPF_1010	4.10979	9	4	5	1	1	9	0	9	0
sm_HPF_1076	3.31059	5	4	1	1	1	5	0	5	0
sm_HPF_766	20.3279	1	1	0	1	1	1	0	1	0
sm_HPF_2053	2.8054	6	4	2	1	1	6	0	6	0
sm_HPF_1490	4.34177	4	3	1	1	1	4	0	4	0
sm_HPF_67	42.5607	13	8	5	1	1	13	0	13	0
sm_HPF_230	7.88663	5	3	2	1	1	5	0	5	0
sm_HPF_142	13.7419	4	2	2	1	1	4	0	4	0
sm_HPF_268	6.44821	1	1	0	1	1	1	0	1	0
sm_HPF_1061	3.40384	5	3	2	1	1	5	0	5	0
sm_HPF_2009	3.28239	1	0	1	1	1	1	0	1	0
sm_HPF_840	10.0857	1	0	1	1	1	1	0	1	0
sm_HPF_585	2.48227	14	6	8	12	1	13	0	14	0
sm_HPF_994	4.36199	9	4	5	1	1	9	0	9	0
sm_HPF_1273	52.0479	14	6	8	1	1	14	0	14	0
sm_HPF_944	5.51536	24	11	13	1	1	24	0	24	0
sm_HPF_1731	81.4137	9	5	4	1	1	9	0	9	0
sm_HPF_148	13.3464	1	0	1	1	1	1	0	1	0
sm_HPF_100	23.4287	2	0	2	1	1	2	0	2	0
sm_HPF_2921	23.9957	16	8	8	14	1	15	0	16	0
sm_HPF_1509	4.02382	12	8	4	1	1	12	0	12	0
sm_HPF_1431	5.82098	2	1	1	1	1	2	0	2	0
sm_HPF_245	7.49048	3	3	0	1	1	3	0	3	0
sm_HPF_2424	2.61428	10	8	2	1	1	10	0	10	0
sm_HPF_3089	13.571	1	1	0	1	1	1	0	1	0
sm_HPF_1639	2.39685	1	0	1	1	1	1	1	0	0
sm_HPF_445	3.47187	7	4	3	1	1	7	0	7	0
sm_HPF_2138	2.08288	1	1	0	1	1	1	0	1	0
sm_HPF_1881	6.63707	8	4	4	1	1	8	0	8	0
sm_HPF_756	23.1939	2	2	0	1	1	2	0	2	0
sm_HPF_746	26.271	3	2	1	1	1	3	0	3	0
sm_HPF_1795	16.0126	3	3	0	1	1	3	0	3	0
sm_HPF_442	3.53534	10	5	5	1	1	10	0	10	0
sm_HPF_499	2.9443	1	1	0	1	1	1	0	1	0
sm_HPF_276	6.33664	1	0	1	1	1	1	0	1	0
sm_HPF_3201	68.8576	1	1	0	1	1	1	0	1	0
sm_HPF_1289	29.475	7	1	6	1	1	7	0	7	0
sm_HPF_2050	2.82053	2	2	0	1	1	2	0	2	0
sm_HPF_2448	2.37715	2	1	1	1	1	2	0	2	0
sm_HPF_452	3.43317	2	1	1	1	1	2	0	2	0
sm_HPF_2438	2.49926	6	3	3	1	1	6	0	6	0
sm_HPF_82	32.9391	2	1	1	1	1	2	0	2	0
sm_HPF_92	26.8988	1	0	1	1	1	1	0	1	0
sm_HPF_2618	5.54602	2	2	0	1	1	2	0	2	0
sm_HPF_691	205.875	4	4	0	1	1	4	0	4	0
sm_HPF_1977	3.83395	1	0	1	1	1	1	0	1	0
sm_HPF_1757	34.2507	3	2	1	1	1	3	0	3	0
sm_HPF_1215	2.08527	6	5	1	1	1	6	0	6	0
sm_HPF_2965	4.2744	2	1	1	1	1	2	0	2	0
sm_HPF_1591	2.83687	1	0	1	1	1	1	0	1	0
sm_HPF_2866	3.01087	11	8	3	1	1	11	0	11	0
sm_HPF_2654	3.93307	4	1	3	1	1	4	0	4	0
sm_HPF_690	268.149	6	4	2	1	1	6	0	6	0
sm_HPF_3069	2.26631	1	0	1	1	1	1	0	1	0
sm_HPF_2067	2.61888	15	6	9	1	1	15	0	15	0
sm_HPF_2258	9.34782	2	1	1	1	1	2	0	2	0
sm_HPF_622	2.27087	2	1	1	1	1	2	0	2	0
sm_HPF_2609	5.99716	2	1	1	1	1	2	0	2	0
sm_HPF_407	3.94987	1	1	0	1	1	1	0	1	0
sm_HPF_79	34.997	7	3	4	1	1	7	0	7	0
sm_HPF_1415	6.47634	4	3	1	1	1	4	0	4	0
sm_HPF_1093	3.02969	10	6	4	1	1	10	0	10	0
sm_HPF_526	2.80885	3	1	2	1	1	3	0	3	0
sm_HPF_137	14.8622	7	3	4	1	1	7	0	7	0
sm_HPF_2604	6.62039	23	11	12	21	1	22	0	23	0
sm_HPF_2242	12.4631	2	2	0	1	1	2	0	2	0
sm_HPF_3325	10.9347	9	5	4	5	1	6	0	9	0
sm_HPF_1823	11.2214	2	0	2	1	1	2	0	2	0
sm_HPF_1541	3.52319	1	0	1	1	1	1	0	1	0
sm_HPF_1284	34.9545	82	44	38	56	2	68	0	82	0
sm_HPF_621	2.27172	3	1	2	1	1	3	0	3	0
sm_HPF_2394	3.17984	3	1	2	1	1	3	0	3	0
sm_HPF_2459	2.29723	4	2	2	1	1	4	0	4	0
sm_HPF_1039	3.63377	4	2	2	1	1	4	0	4	0
sm_HPF_1993	3.58204	1	0	1	1	1	1	0	1	0
sm_HPF_2420	2.73313	4	2	2	1	1	4	0	4	0
sm_HPF_2983	2.8517	6	6	0	1	1	6	0	6	0
sm_HPF_2955	5.82538	2	0	2	1	1	2	0	2	0
sm_HPF_2567	11.5704	25	11	14	23	1	24	0	25	0
sm_HPF_441	3.57294	3	3	0	1	1	3	0	3	0
sm_HPF_2807	7.70433	4	1	3	1	1	4	0	4	0
sm_HPF_2410	2.92455	1	1	0	1	1	1	0	1	0
sm_HPF_271	6.41877	1	0	1	1	1	1	0	1	0
sm_HPF_1817	11.7557	3	1	2	1	1	3	0	3	0
sm_HPF_1164	2.43045	1	1	0	1	1	1	0	1	0
sm_HPF_798	14.4734	8	5	3	1	1	8	0	8	0
sm_HPF_122	17.9624	9	5	4	1	1	9	0	9	0
sm_HPF_2019	3.14348	1	1	0	1	1	1	0	1	0
sm_HPF_1409	6.78278	3	1	2	1	1	3	0	3	0
sm_HPF_1685	2.08997	83	43	40	59	1	69	0	83	0
sm_HPF_341	4.84007	5	4	1	1	1	5	0	5	0
sm_HPF_765	20.4885	1	1	0	1	1	1	0	1	0
sm_HPF_126	17.1567	3	3	0	1	1	3	0	3	0
sm_HPF_543	2.65233	3	3	0	1	1	3	0	3	0
sm_HPF_669	2.07808	2	0	2	1	1	2	0	2	0
sm_HPF_2250	10.7592	48	23	25	26	2	36	0	48	0
sm_HPF_1825	10.999	3	0	3	1	1	2	0	3	0
sm_HPF_322	5.18587	1	1	0	1	1	1	0	1	0
sm_HPF_2031	3.0016	4	3	1	1	1	4	0	4	0
sm_HPF_3365	7.38355	6	2	4	3	1	4	0	6	0
sm_HPF_2674	3.55383	3	3	0	1	1	3	0	3	0
sm_HPF_251	7.1213	11	3	8	1	1	11	0	11	0
sm_HPF_2806	7.7185	2	1	1	1	1	2	0	2	0
sm_HPF_1955	4.39552	18	1	17	3	1	5	4	14	0
sm_HPF_1113	2.84524	5	1	4	1	1	5	0	5	0
sm_HPF_1568	3.03185	17	11	6	1	1	17	0	17	0
sm_HPF_3227	4.82754	1	0	1	1	1	1	0	1	0
sm_HPF_2293	6.75846	3	3	0	1	1	2	0	3	0
sm_HPF_348	4.76136	21	12	9	1	2	5	0	21	0
sm_HPF_197	9.37557	7	3	4	1	1	7	0	7	0
sm_HPF_1879	6.72877	8	4	4	1	1	8	0	8	0
sm_HPF_253	7.06876	1	0	1	1	1	1	0	1	0
sm_HPF_2650	4.00258	4	2	2	1	1	4	0	4	0
sm_HPF_2528	28.7189	3	2	1	1	1	3	0	3	0
sm_HPF_1682	2.10277	10	5	5	8	1	9	0	10	0
sm_HPF_1925	5.08663	1	0	1	1	1	1	0	1	0
sm_HPF_2974	3.21417	3	3	0	1	1	3	0	3	0
sm_HPF_975	4.68011	20	6	14	1	1	20	1	19	0
sm_HPF_2676	3.52909	2	1	1	1	1	2	0	2	0
sm_HPF_90	29.7903	2	0	2	1	1	2	0	2	0
sm_HPF_1740	60.4808	12	5	7	8	2	10	0	12	0
sm_HPF_596	2.38012	1	0	1	1	1	1	0	1	0
sm_HPF_3303	3.99755	3	3	0	1	1	3	0	3	0
sm_HPF_1539	3.52968	14	6	8	1	1	14	0	14	0
sm_HPF_3276	2.57197	1	0	1	1	1	1	0	1	0
sm_HPF_2558	13.2509	3	2	1	1	1	3	0	3	0
sm_HPF_520	2.8328	8	4	4	1	1	8	0	8	0
sm_HPF_1564	3.13837	73	44	29	11	2	30	0	73	0
sm_HPF_1156	2.51514	3	0	3	1	1	3	0	3	0
sm_HPF_2308	5.76429	33	14	19	31	1	32	0	33	0
sm_HPF_606	2.33183	4	4	0	2	1	3	0	4	0
sm_HPF_2548	15.0699	2	2	0	1	1	2	0	2	0
sm_HPF_2748	2.13155	9	2	7	1	1	9	0	9	0
sm_HPF_2035	2.97872	1	1	0	1	1	1	0	1	0
sm_HPF_828	11.1802	8	5	3	1	1	8	0	8	0
sm_HPF_565	2.5812	3	3	0	1	1	3	0	3	0
sm_HPF_2499	704.541	5	3	2	1	1	5	0	5	0
sm_HPF_2640	4.27023	2	2	0	2	2	1	0	2	0
sm_HPF_2395	3.1592	2	2	0	1	1	2	0	2	0
sm_HPF_1513	3.96481	1	0	1	1	1	1	0	1	0
sm_HPF_1794	16.0706	6	4	2	1	1	6	0	6	0
sm_HPF_2284	7.08138	1	0	1	1	1	1	0	1	0
sm_HPF_1645	2.34977	14	5	9	1	1	14	0	14	0
sm_HPF_360	4.54744	30	12	18	28	1	29	0	30	0
sm_HPF_2728	2.35116	5	3	2	1	1	5	0	5	0
sm_HPF_3085	17.1635	2	1	1	1	1	2	0	2	0
sm_HPF_1300	23.5236	20	8	12	18	1	19	1	19	0
sm_HPF_2469	2.19839	4	2	2	1	1	4	0	4	0
sm_HPF_2756	2.01125	1	1	0	1	1	1	0	1	0
sm_HPF_1586	2.86339	2	1	1	1	1	2	0	2	0
sm_HPF_1321	17.1124	5	4	1	3	1	4	0	5	0
sm_HPF_3127	2.3842	2	0	2	1	1	2	0	2	0
sm_HPF_1476	4.76409	44	24	20	1	1	44	1	43	0
sm_HPF_282	6.18086	1	1	0	1	1	1	0	1	0
sm_HPF_2816	5.36267	8	4	4	1	1	8	0	8	0
sm_HPF_2573	10.4004	1	0	1	1	1	1	0	1	0
sm_HPF_2458	2.3052	3	1	2	1	1	3	0	3	0
sm_HPF_1345	13.3588	12	4	8	1	1	12	0	12	0
sm_HPF_2647	4.10499	1	1	0	1	1	1	0	1	0
sm_HPF_2399	3.12582	2	2	0	1	1	2	0	2	0
sm_HPF_918	6.39962	2	2	0	1	1	2	0	2	0
sm_HPF_2594	7.78604	1	0	1	1	1	1	0	1	0
sm_HPF_2144	2.02047	1	0	1	1	1	1	0	1	0
sm_HPF_1305	21.516	15	10	5	1	1	15	0	15	0
sm_HPF_942	5.56559	5	2	3	1	1	5	0	5	0
sm_HPF_3240	2.18024	1	1	0	1	1	1	0	1	0
sm_HPF_1318	17.5858	78	31	47	64	2	70	0	78	0
sm_HPF_2076	2.5665	9	4	5	1	1	9	0	9	0
sm_HPF_440	3.57576	5	4	1	1	1	5	0	5	0
sm_HPF_73	38.8661	3	1	2	1	1	3	0	3	0
sm_HPF_2040	2.91319	1	0	1	1	1	1	0	1	0
sm_HPF_1421	6.31424	86	35	51	66	10	76	0	86	0
sm_HPF_411	3.92997	10	5	5	7	1	8	0	10	0
sm_HPF_1998	3.43975	72	39	33	51	1	61	0	72	0
sm_HPF_1522	3.7998	6	4	2	1	1	6	0	6	0
sm_HPF_1374	9.26204	6	3	3	1	1	6	0	6	0
sm_HPF_959	5.06588	4	3	1	1	1	4	0	4	0
sm_HPF_2349	4.3481	1	1	0	1	1	1	0	1	0
sm_HPF_2202	24.3895	2	0	2	1	1	2	0	2	0
sm_HPF_3	1279.02	4	2	2	1	1	4	0	4	0
sm_HPF_702	114.329	4	2	2	1	1	4	0	4	0
sm_HPF_2666	3.6794	1	1	0	1	1	1	0	1	0
sm_HPF_1243	524.981	2	1	1	1	1	2	0	2	0
sm_HPF_136	15.3757	16	4	12	1	1	16	0	16	0
sm_HPF_218	8.35136	10	6	4	1	1	10	0	10	0
sm_HPF_2249	10.7864	2	1	1	1	1	2	0	2	0
sm_HPF_2441	2.43907	1	1	0	1	1	1	0	1	0
sm_HPF_528	2.79689	9	5	4	1	1	9	0	9	0
sm_HPF_2062	2.69002	5	4	1	1	1	5	0	5	0
sm_HPF_931	5.77342	7	5	2	1	1	7	0	7	0
sm_HPF_1681	2.11591	7	4	3	1	1	7	0	7	0
sm_HPF_1792	17.0223	1	0	1	1	1	1	0	1	0
sm_HPF_1627	2.51364	25	14	11	23	1	24	0	25	0
sm_HPF_1575	2.95961	1	0	1	1	1	1	0	1	0
sm_HPF_2491	2.01857	6	2	4	4	1	5	0	6	0
sm_HPF_695	158.486	1	1	0	1	1	1	0	1	0
sm_HPF_3264	4.77188	1	1	0	1	1	1	0	1	0
sm_HPF_1150	2.54653	10	5	5	1	1	10	0	10	0
sm_HPF_868	8.37722	17	12	5	1	1	17	0	17	0
sm_HPF_163	12.2722	2	2	0	1	1	2	0	2	0
sm_HPF_2061	2.71209	59	33	26	51	4	55	0	59	0
sm_HPF_3189	2.14971	1	0	1	1	1	1	0	1	0
sm_HPF_2951	6.87201	3	2	1	1	1	2	0	3	0
sm_HPF_2705	2.80013	27	12	15	25	1	26	0	27	0
sm_HPF_2001	3.39453	9	2	7	5	2	7	0	9	0
sm_HPF_899	6.99821	5	3	2	1	1	5	0	5	0
sm_HPF_3235	2.89563	2	2	0	1	1	2	0	2	0
sm_HPF_1109	2.89973	3	0	3	1	1	3	0	3	0
sm_HPF_1160	2.47055	29	20	9	13	1	14	0	29	0
sm_HPF_2859	3.13172	1	1	0	1	1	1	0	1	0
sm_HPF_3109	3.96464	2	1	1	1	1	2	0	2	0
sm_HPF_2993	2.65587	5	4	1	1	1	5	0	5	0
sm_HPF_977	4.67183	23	13	10	21	1	22	0	23	0
sm_HPF_2833	4.47009	1	1	0	1	1	1	0	1	0
sm_HPF_3207	13.4646	2	1	1	1	1	2	0	2	0
sm_HPF_1011	4.09204	15	8	7	1	1	15	0	15	0
sm_HPF_3167	4.41143	1	0	1	1	1	1	0	1	0
sm_HPF_2229	15.9247	1	1	0	1	1	1	0	1	0
sm_HPF_3277	2.35279	2	2	0	1	1	2	0	2	0
sm_HPF_2297	6.63196	1	1	0	1	1	1	0	1	0
sm_HPF_2526	28.9811	9	5	4	5	1	6	0	9	0
sm_HPF_469	3.23468	3	3	0	1	1	3	0	3	0
sm_HPF_1523	3.78382	17	11	6	14	1	15	0	17	0
sm_HPF_3133	2.12816	59	29	30	53	3	56	0	59	0
sm_HPF_2007	3.3289	1	0	1	1	1	1	0	1	0
sm_HPF_1816	11.7639	1	0	1	1	1	1	0	1	0
sm_HPF_1014	4.03512	3	2	1	1	1	3	0	3	0
sm_HPF_817	11.875	42	23	19	1	1	42	0	42	0
sm_HPF_193	9.64427	6	3	3	1	1	6	0	6	0
sm_HPF_3063	2.77778	9	4	5	1	1	9	0	9	0
sm_HPF_164	12.0702	6	5	1	1	1	6	0	6	0
sm_HPF_1921	5.20366	20	6	14	1	1	20	0	20	0
sm_HPF_2688	3.15907	14	6	8	10	2	12	0	14	0
sm_HPF_3095	8.39837	1	1	0	1	1	1	0	1	0
sm_HPF_273	6.39826	7	4	3	1	1	7	0	7	0
sm_HPF_1727	107.397	6	1	5	1	1	6	0	6	0
sm_HPF_3354	29.7002	2	1	1	1	1	2	0	2	0
sm_HPF_799	14.4245	2	0	2	1	1	2	0	2	0
sm_HPF_3047	5.32021	8	4	4	1	1	8	0	8	0
sm_HPF_1641	2.38239	3	0	3	1	1	3	0	3	0
sm_HPF_368	4.46784	18	11	7	16	1	17	0	18	0
sm_HPF_2008	3.31639	9	5	4	1	1	9	0	9	0
sm_HPF_2165	148.803	16	0	16	1	1	3	4	12	0
sm_HPF_1570	2.98625	3	3	0	1	1	3	0	3	0
sm_HPF_1857	7.82612	11	7	4	1	1	11	0	11	0
sm_HPF_1499	4.17449	27	10	17	21	3	24	0	27	0
sm_HPF_673	2.04725	10	3	7	1	1	10	0	10	0
sm_HPF_2209	23.0986	26	10	16	1	1	26	0	26	0
sm_HPF_3319	37.7066	7	3	4	1	1	7	0	7	0
sm_HPF_71	41.3859	1	1	0	1	1	1	0	1	0
sm_HPF_679	2.00479	1	0	1	1	1	1	0	1	0
sm_HPF_223	8.2751	3	0	3	1	1	3	0	3	0
sm_HPF_190	9.6799	1	1	0	1	1	1	0	1	0
sm_HPF_2682	3.34796	2	1	1	1	1	2	0	2	0
sm_HPF_1097	2.99586	4	3	1	1	1	4	0	4	0
sm_HPF_2683	3.30377	1	0	1	1	1	1	0	1	0
sm_HPF_522	2.82489	2	0	2	1	1	2	0	2	0
sm_HPF_1192	2.24847	8	4	4	1	1	8	0	8	0
sm_HPF_3185	2.30694	1	0	1	1	1	1	0	1	0
sm_HPF_3034	11.7374	3	3	0	1	1	3	0	3	0
sm_HPF_2727	2.36311	45	23	22	39	3	42	0	45	0
sm_HPF_2876	2.59121	2	1	1	1	1	2	0	2	0
sm_HPF_1623	2.52765	4	2	2	1	1	4	0	4	0
sm_HPF_714	63.7505	5	3	2	1	1	5	0	5	0
sm_HPF_3009	2.13728	22	9	13	1	1	22	0	22	0
sm_HPF_2213	21.56	4	2	2	1	1	4	0	4	0
sm_HPF_2236	14.1781	1	1	0	1	1	1	0	1	0
sm_HPF_780	17.3313	6	1	5	1	1	6	0	6	0
sm_HPF_60	49.8284	8	4	4	1	1	8	0	8	0
sm_HPF_688	390.552	2	1	1	1	1	2	0	2	0
sm_HPF_1940	4.73602	5	3	2	1	1	5	0	5	0
sm_HPF_369	4.4387	1	1	0	1	1	1	0	1	0
sm_HPF_488	3.04756	1	1	0	1	1	1	0	1	0
sm_HPF_3225	5.37826	4	0	4	1	1	2	0	4	0
sm_HPF_52	59.0154	3	2	1	1	1	3	0	3	0
sm_HPF_2652	3.97177	3	1	2	1	1	3	0	3	0
sm_HPF_1361	11.4525	17	12	5	1	1	17	0	17	0
sm_HPF_894	7.17933	34	16	18	27	1	30	0	34	0
sm_HPF_927	5.85622	8	4	4	1	1	8	0	8	0
sm_HPF_883	7.74093	4	1	3	1	1	4	0	4	0
sm_HPF_1465	5.05044	1	0	1	1	1	1	0	1	0
sm_HPF_1085	3.19095	7	4	3	1	1	7	0	7	0
sm_HPF_2765	143.117	1	1	0	1	1	1	0	1	0
sm_HPF_1944	4.61952	30	15	15	28	1	29	0	30	0
sm_HPF_2826	4.75607	2	2	0	1	1	2	0	2	0
sm_HPF_3078	97.3857	4	2	2	1	1	4	0	4	0
sm_HPF_354	4.67855	1	0	1	1	1	1	0	1	0
sm_HPF_950	5.30522	6	5	1	1	1	6	0	6	0
sm_HPF_460	3.29872	2	0	2	1	1	2	0	2	0
sm_HPF_2912	47.3447	2	1	1	1	1	2	0	2	0
sm_HPF_459	3.31141	11	8	3	1	1	11	0	11	0
sm_HPF_3262	5.1595	2	1	1	1	1	2	0	2	0
sm_HPF_2465	2.21678	53	23	30	51	1	52	0	53	0
sm_HPF_2123	2.24312	10	4	6	1	1	10	0	10	0
sm_HPF_2894	2.22834	3	2	1	1	1	3	0	3	0
sm_HPF_1477	4.73604	27	11	16	1	1	27	0	27	0
sm_HPF_2678	3.47127	34	20	14	28	3	31	0	34	0
sm_HPF_3351	129.341	7	3	4	1	1	7	0	7	0
sm_HPF_2796	10.9581	13	6	7	11	1	12	0	13	0
sm_HPF_675	2.02544	6	3	3	1	1	6	0	6	0
sm_HPF_3158	6.47388	1	1	0	1	1	1	0	1	0
sm_HPF_665	2.09351	2	1	1	1	1	2	0	2	0
sm_HPF_2794	12.3675	3	2	1	1	1	2	0	3	0
sm_HPF_1099	2.98325	50	28	22	44	3	47	0	50	0
sm_HPF_1399	7.44443	11	5	6	1	1	11	0	11	0
sm_HPF_1943	4.6628	14	8	6	1	1	14	0	14	0
sm_HPF_579	2.49936	28	14	14	1	1	28	0	28	0
sm_HPF_2474	2.13979	1	0	1	1	1	1	0	1	0
sm_HPF_694	164.574	1	1	0	1	1	1	0	1	0
sm_HPF_2641	4.23205	5	4	1	1	1	5	0	5	0
sm_HPF_3251	10.7455	1	1	0	1	1	1	0	1	0
sm_HPF_1376	8.9845	5	1	4	1	1	5	0	5	0
sm_HPF_1733	73.5048	2	1	1	1	1	2	0	2	0
sm_HPF_1450	5.34287	15	9	6	13	1	14	0	15	0
sm_HPF_615	2.29485	35	15	20	23	2	28	0	35	0
sm_HPF_2192	35.7567	6	3	3	1	1	6	0	6	0
sm_HPF_166	11.8136	3	2	1	1	1	2	0	3	0
sm_HPF_2850	3.46998	100	53	47	83	1	91	0	100	0
sm_HPF_1798	15.6832	13	8	5	1	1	13	0	13	0
sm_HPF_552	2.61154	1	0	1	1	1	1	0	1	0
sm_HPF_2011	3.27989	1	1	0	1	1	1	0	1	0
sm_HPF_1443	5.53066	14	8	6	1	1	14	0	14	0
sm_HPF_1317	17.9437	7	2	5	1	1	7	0	7	0
sm_HPF_1269	80.7185	4	2	2	1	1	4	0	4	0
sm_HPF_1314	18.912	2	1	1	1	1	2	0	2	0
sm_HPF_1842	8.73976	4	2	2	1	1	4	0	4	0
sm_HPF_2906	2.03231	3	2	1	1	1	3	0	3	0
sm_HPF_2677	3.47518	5	2	3	1	1	5	0	5	0
sm_HPF_2869	2.90464	1	0	1	1	1	1	0	1	0
sm_HPF_1283	35.2174	18	10	8	1	1	18	0	18	0
sm_HPF_884	7.61515	17	8	9	1	1	17	0	17	0
sm_HPF_1897	5.8839	4	3	1	1	1	4	0	4	0
sm_HPF_1692	2.04446	14	8	6	1	1	14	0	14	0
sm_HPF_238	7.61233	1	1	0	1	1	1	0	1	0
sm_HPF_2003	3.35919	1	1	0	1	1	1	0	1	0
sm_HPF_936	5.69292	3	2	1	1	1	3	0	3	0
sm_HPF_387	4.24665	1	0	1	1	1	1	0	1	0
sm_HPF_2849	3.54862	10	5	5	6	1	7	0	10	0
sm_HPF_1945	4.60535	2	2	0	1	1	2	0	2	0
sm_HPF_1982	3.7746	2	1	1	1	1	2	0	2	0
sm_HPF_267	6.50206	5	3	2	1	1	5	0	5	0
sm_HPF_102	22.9595	11	6	5	9	1	10	0	11	0
sm_HPF_611	2.31149	14	5	9	1	1	14	0	14	0
sm_HPF_1373	9.26563	2	0	2	1	1	2	0	2	0
sm_HPF_1146	2.59418	1	1	0	1	1	1	0	1	0
sm_HPF_2484	2.06116	4	2	2	1	1	4	0	4	0
sm_HPF_2798	10.1819	1	1	0	1	1	1	0	1	0
sm_HPF_1249	260.923	82	44	38	56	2	68	0	82	0
sm_HPF_2230	15.5667	5	2	3	1	1	5	0	5	0
sm_HPF_2419	2.75549	8	4	4	1	1	8	0	8	0
sm_HPF_1090	3.13305	8	3	5	1	1	8	0	8	0
sm_HPF_2175	68.9351	2	1	1	1	1	2	0	2	0
sm_HPF_858	9.16636	76	29	47	62	2	68	0	76	0
sm_HPF_1232	2.0192	7	1	6	5	1	6	0	7	0
sm_HPF_804	13.5604	2	1	1	1	1	2	0	2	0
sm_HPF_3082	47.0429	14	8	6	1	1	14	0	14	0
sm_HPF_217	8.35423	1	0	1	1	1	1	0	1	0
sm_HPF_2370	3.6548	1	1	0	1	1	1	0	1	0
sm_HPF_1883	6.5932	6	1	5	1	1	6	0	6	0
sm_HPF_2480	2.09416	8	5	3	1	1	8	0	8	0
sm_HPF_3352	40.7791	3	2	1	1	1	3	0	3	0
sm_HPF_342	4.82665	25	8	17	23	1	24	0	25	0
sm_HPF_588	2.45039	38	19	19	34	2	36	0	38	0
sm_HPF_1263	93.3788	13	7	6	1	1	13	0	13	0
sm_HPF_2782	19.2065	2	2	0	1	1	2	0	2	0
sm_HPF_277	6.31646	41	17	24	39	1	40	0	41	0
sm_HPF_1334	14.7246	13	9	4	1	1	13	0	13	0
sm_HPF_1006	4.14282	71	39	32	63	4	67	0	71	0
sm_HPF_657	2.13555	13	5	8	1	1	13	0	13	0
sm_HPF_841	10.0606	4	2	2	1	1	4	0	4	0
sm_HPF_562	2.59115	10	3	7	1	1	10	1	9	0
sm_HPF_1403	7.09655	3	1	2	1	1	3	0	3	0
sm_HPF_56	53.4338	10	8	2	6	1	7	0	10	0
sm_HPF_1625	2.51416	2	1	1	1	1	2	0	2	0
sm_HPF_2805	7.78611	1	0	1	1	1	1	0	1	0
sm_HPF_3050	4.42832	4	0	4	1	1	2	0	4	0
sm_HPF_2169	93.7713	3	1	2	1	1	3	0	3	0
sm_HPF_2290	6.9602	18	9	9	16	1	17	0	18	0
sm_HPF_1087	3.18504	5	3	2	1	1	5	0	5	0
sm_HPF_1687	2.08242	2	1	1	1	1	2	0	2	0
sm_HPF_2303	6.30229	4	2	2	1	1	4	0	4	0
sm_HPF_3373	2.55098	1	1	0	1	1	1	0	1	0
sm_HPF_1182	2.30573	3	2	1	1	1	3	0	3	0
sm_HPF_618	2.27987	3	2	1	1	1	3	0	3	0
sm_HPF_1690	2.0735	61	34	27	46	1	53	0	61	0
sm_HPF_1657	2.26457	4	3	1	1	1	4	0	4	0
sm_HPF_1120	2.78113	14	6	8	1	1	14	0	14	0
sm_HPF_2407	2.9444	14	8	6	1	1	14	0	14	0
sm_HPF_2198	26.5927	3	1	2	1	1	3	0	3	0
sm_HPF_2607	6.09064	1	0	1	1	1	1	0	1	0
sm_HPF_2460	2.28441	2	1	1	1	1	2	0	2	0
sm_HPF_3113	3.34036	6	2	4	1	1	6	0	6	0
sm_HPF_809	12.7139	3	2	1	1	1	3	0	3	0
sm_HPF_2832	4.47804	1	0	1	1	1	1	0	1	0
sm_HPF_2532	24.8274	2	1	1	1	1	2	0	2	0
sm_HPF_291	5.71888	9	4	5	1	1	9	0	9	0
sm_HPF_2996	2.60714	1	1	0	1	1	1	0	1	0
sm_HPF_2899	2.08262	1	1	0	1	1	1	0	1	0
sm_HPF_1549	3.41196	27	19	8	1	1	27	0	27	0
sm_HPF_211	8.69405	9	3	6	1	1	9	0	9	0
sm_HPF_857	9.25283	8	3	5	1	1	8	0	8	0
sm_HPF_246	7.43339	4	4	0	1	1	4	0	4	0
sm_HPF_2986	2.73777	21	11	10	1	1	21	0	21	0
sm_HPF_2590	8.57433	2	1	1	1	1	2	0	2	0
sm_HPF_878	8.02292	4	2	2	1	1	4	0	4	0
sm_HPF_2855	3.33201	2	2	0	1	1	2	0	2	0
sm_HPF_2090	2.49227	19	10	9	17	1	18	0	19	0
sm_HPF_3280	2.07445	2	2	0	1	1	2	0	2	0
sm_HPF_1693	2.03768	13	7	6	1	1	13	0	13	0
sm_HPF_1325	16.047	4	3	1	1	1	4	0	4	0
sm_HPF_3008	2.15052	4	0	4	1	1	4	0	4	0
sm_HPF_3210	11.8567	1	0	1	1	1	1	0	1	0
sm_HPF_2113	2.31057	2	1	1	1	1	2	0	2	0
sm_HPF_1604	2.74758	1	0	1	1	1	1	0	1	0
sm_HPF_2405	2.99595	76	41	35	58	9	67	0	76	0
sm_HPF_867	8.56664	2	1	1	1	1	2	0	2	0
sm_HPF_715	62.3269	3	0	3	1	1	3	0	3	0
sm_HPF_1036	3.69315	9	5	4	1	1	9	0	9	0
sm_HPF_2221	18.2526	9	4	5	1	1	9	0	9	0
sm_HPF_3117	3.05607	1	1	0	1	1	1	0	1	0
sm_HPF_2301	6.51757	1	1	0	1	1	1	0	1	0
sm_HPF_2739	2.2261	2	1	1	1	1	2	0	2	0
sm_HPF_3224	5.64894	9	5	4	5	1	6	0	9	0
sm_HPF_2927	17.9284	2	2	0	1	1	2	0	2	0
sm_HPF_1967	4.16253	29	18	11	23	3	26	0	29	0
sm_HPF_1812	12.5237	3	0	3	1	1	3	0	3	0
sm_HPF_823	11.4009	5	2	3	3	1	4	0	5	0
sm_HPF_1827	10.5104	8	6	2	1	1	8	0	8	0
sm_HPF_2207	23.5935	10	6	4	1	1	10	0	10	0
sm_HPF_1233	2.01402	16	8	8	14	1	15	0	16	0
sm_HPF_2551	14.6037	24	8	16	1	1	24	0	24	0
sm_HPF_1668	2.19792	29	17	12	1	1	29	0	29	0
sm_HPF_3105	4.47369	1	1	0	1	1	1	0	1	0
sm_HPF_869	8.37045	2	1	1	1	1	2	0	2	0
sm_HPF_678	2.00503	1	0	1	1	1	1	0	1	0
sm_HPF_237	7.67654	2	2	0	1	1	2	0	2	0
sm_HPF_2720	2.5012	4	2	2	1	1	4	0	4	0
sm_HPF_1397	7.56801	31	12	19	29	1	30	0	31	0
sm_HPF_38	81.8485	25	13	12	23	1	24	0	25	0
sm_HPF_624	2.2595	2	1	1	1	1	2	0	2	0
sm_HPF_1142	2.63439	1	1	0	1	1	1	0	1	0
sm_HPF_2452	2.34956	5	1	4	1	1	5	0	5	0
sm_HPF_2985	2.75497	1	1	0	1	1	1	0	1	0
sm_HPF_1629	2.50486	17	10	7	15	1	16	0	17	0
sm_HPF_434	3.64651	1	0	1	1	1	1	0	1	0
sm_HPF_1167	2.39016	10	4	6	1	1	10	0	10	0
sm_HPF_1176	2.31313	1	0	1	1	1	1	0	1	0
sm_HPF_334	4.98463	5	5	0	1	2	3	0	5	0
sm_HPF_1364	10.0266	4	2	2	1	1	4	0	4	0
sm_HPF_3359	13.012	1	1	0	1	1	1	0	1	0
sm_HPF_431	3.69258	2	0	2	1	1	2	0	2	0
sm_HPF_3298	5.32528	2	1	1	2	2	1	0	2	0
sm_HPF_3130	2.175	6	3	3	1	1	6	0	6	0
sm_HPF_3330	6.36888	1	0	1	1	1	1	0	1	0
sm_HPF_1750	41.8294	1	0	1	1	1	1	0	1	0
sm_HPF_2232	15.0677	4	2	2	1	1	4	0	4	0
sm_HPF_1230	2.02338	23	8	15	1	1	23	0	23	0
sm_HPF_2336	4.6249	9	4	5	1	1	9	0	9	0
sm_HPF_454	3.4219	8	5	3	1	1	8	0	8	0
sm_HPF_892	7.43436	75	39	36	66	1	69	0	75	0
sm_HPF_550	2.62137	11	8	3	1	1	11	0	11	0
sm_HPF_3184	2.57642	7	2	5	3	1	4	0	7	0
sm_HPF_1848	8.38069	5	2	3	3	1	4	0	5	0
sm_HPF_610	2.31722	15	7	8	6	1	8	0	15	0
sm_HPF_2691	3.08856	1	1	0	1	1	1	0	1	0
sm_HPF_121	17.975	27	17	10	20	1	21	0	27	0
sm_HPF_1260	103.382	1	1	0	1	1	1	0	1	0
sm_HPF_612	2.30608	4	2	2	1	1	4	0	4	0
sm_HPF_3099	6.61614	3	3	0	1	1	3	0	3	0
sm_HPF_2309	5.75193	36	16	20	1	1	36	0	36	0
sm_HPF_1250	220.745	9	4	5	1	1	9	0	9	0
sm_HPF_2925	20.9784	4	1	3	1	1	4	0	4	0
sm_HPF_40	73.9389	4	3	1	1	1	4	0	4	0
sm_HPF_280	6.27182	17	9	8	1	1	17	0	17	0
sm_HPF_420	3.79889	13	5	8	11	1	12	0	13	0
sm_HPF_692	199.603	17	11	6	1	1	17	0	17	0
sm_HPF_308	5.38938	18	12	6	14	2	16	0	18	0
sm_HPF_2166	148.735	9	4	5	1	1	9	0	9	0
sm_HPF_3071	2.24376	13	8	5	1	1	13	0	13	0
sm_HPF_2228	15.9315	1	1	0	1	1	1	0	1	0
sm_HPF_2461	2.26224	4	1	3	1	1	4	0	4	0
sm_HPF_1909	5.51425	1	0	1	1	1	1	0	1	0
sm_HPF_1862	7.56251	11	7	4	1	1	11	0	11	0
sm_HPF_2476	2.13478	2	1	1	1	1	2	0	2	0
sm_HPF_3379	2.01982	6	2	4	3	1	4	0	6	0
sm_HPF_860	9.11156	5	3	2	1	1	5	0	5	0
sm_HPF_2440	2.45283	3	2	1	1	1	3	0	3	0
sm_HPF_521	2.83275	74	43	31	67	1	70	0	74	0
sm_HPF_510	2.88894	3	2	1	1	1	3	0	3	0
sm_HPF_2801	9.02819	11	4	7	1	1	11	0	11	0
sm_HPF_2699	2.91645	3	2	1	1	1	3	0	3	0
sm_HPF_189	9.78105	5	2	3	1	1	5	0	5	0
sm_HPF_1743	59.405	4	1	3	1	1	4	0	4	0
sm_HPF_389	4.18374	2	2	0	1	1	2	0	2	0
sm_HPF_3119	2.96324	2	2	0	1	1	2	0	2	0
sm_HPF_1919	5.23222	4	4	0	1	1	4	0	4	0
sm_HPF_400	3.99966	1	0	1	1	1	1	0	1	0
sm_HPF_364	4.52646	2	0	2	1	1	2	0	2	0
sm_HPF_749	25.9461	9	3	6	1	1	9	0	9	0
sm_HPF_261	6.59312	1	1	0	1	1	1	0	1	0
sm_HPF_2442	2.42829	3	2	1	1	1	3	0	3	0
sm_HPF_1608	2.70891	28	12	16	26	1	27	0	28	0
sm_HPF_1001	4.26893	7	3	4	1	1	7	0	7	0
sm_HPF_2334	4.67848	69	37	32	45	2	56	0	69	0
sm_HPF_924	6.0955	2	2	0	1	1	2	0	2	0
sm_HPF_2664	3.69204	13	6	7	11	1	12	0	13	0
sm_HPF_344	4.80677	15	6	9	1	1	15	0	15	0
sm_HPF_1369	9.4843	17	9	8	1	1	17	0	17	0
sm_HPF_644	2.18714	7	4	3	1	1	7	0	7	0
sm_HPF_2418	2.77064	1	0	1	1	1	1	0	1	0
sm_HPF_2559	13.2401	4	2	2	2	2	2	0	4	0
sm_HPF_2885	2.45018	1	1	0	1	1	1	0	1	0
sm_HPF_2570	11.4377	2	2	0	1	1	2	0	2	0
sm_HPF_935	5.73994	16	6	10	1	1	16	0	16	0
sm_HPF_409	3.93617	1	1	0	1	1	1	0	1	0
sm_HPF_1396	7.59014	37	20	17	33	2	35	0	37	0
sm_HPF_3153	10.7114	2	2	0	1	1	2	0	2	0
sm_HPF_1922	5.15747	4	2	2	1	1	4	0	4	0
sm_HPF_788	15.9633	7	5	2	1	1	7	0	7	0
sm_HPF_2639	4.28056	2	2	0	1	1	2	1	1	0
sm_HPF_133	15.5287	3	1	2	1	1	3	0	3	0
sm_HPF_1573	2.97788	30	14	16	28	1	29	0	30	0
sm_HPF_317	5.21877	9	1	8	7	1	8	0	9	0
sm_HPF_418	3.80866	7	3	4	1	1	7	0	7	0
sm_HPF_2266	8.56704	7	1	6	1	1	7	0	7	0
sm_HPF_1351	12.7958	24	13	11	1	1	24	0	24	0
sm_HPF_2740	2.22027	19	8	11	1	1	19	0	19	0
sm_HPF_1079	3.27472	2	2	0	1	1	2	0	2	0
sm_HPF_1196	2.20029	21	18	3	12	1	14	0	21	0
sm_HPF_1784	18.7527	1	0	1	1	1	1	0	1	0
sm_HPF_3324	13.8754	3	3	0	1	1	3	0	3	0
sm_HPF_1381	8.36716	13	7	6	1	1	13	0	13	0
sm_HPF_1597	2.79681	4	2	2	1	1	4	0	4	0
sm_HPF_1065	3.37402	44	24	20	40	2	42	0	44	0
sm_HPF_3322	15.0003	3	2	1	1	1	3	0	3	0
sm_HPF_900	6.97991	9	8	1	7	1	8	0	9	0
sm_HPF_586	2.46827	4	0	4	1	1	4	0	4	0
sm_HPF_2477	2.12627	17	7	10	1	1	17	1	16	0
sm_HPF_831	10.9668	10	3	7	1	1	10	0	10	0
sm_HPF_3358	13.5449	3	3	0	1	1	3	0	3	0
sm_HPF_3154	10.495	3	3	0	1	1	3	0	3	0
sm_HPF_1877	7.02632	4	2	2	1	1	4	0	4	0
sm_HPF_1766	26.9685	10	5	5	1	1	10	0	10	0
sm_HPF_1178	2.31303	1	1	0	1	1	1	0	1	0
sm_HPF_1172	2.34932	26	13	13	22	2	24	0	26	0
sm_HPF_3252	7.9874	2	2	0	1	1	2	0	2	0
sm_HPF_542	2.67177	8	1	7	1	1	8	0	8	0
sm_HPF_16	240.735	1	1	0	1	1	1	0	1	0
sm_HPF_1778	21.1651	12	5	7	1	1	12	0	12	0
sm_HPF_3190	2.13659	2	2	0	1	1	2	0	2	0
sm_HPF_1742	60.1908	27	10	17	21	3	24	0	27	0
sm_HPF_1422	6.26571	9	4	5	7	1	8	0	9	0
sm_HPF_1928	5.04483	3	2	1	1	1	3	0	3	0
sm_HPF_1802	14.3698	20	10	10	18	1	19	0	20	0
sm_HPF_3275	2.71587	2	0	2	1	1	2	0	2	0
sm_HPF_699	119.107	5	1	4	1	1	2	0	5	0
sm_HPF_870	8.35626	82	44	38	56	2	68	0	82	0
sm_HPF_1866	7.42179	4	2	2	2	1	3	0	4	0
sm_HPF_14	248.025	8	4	4	1	1	8	0	8	0
sm_HPF_1801	14.705	44	24	20	42	1	43	0	44	0
sm_HPF_549	2.64186	7	4	3	1	1	7	0	7	0
sm_HPF_2214	21.2892	4	2	2	1	1	4	0	4	0
sm_HPF_2002	3.37081	4	2	2	1	1	4	0	4	0
sm_HPF_2704	2.80496	4	4	0	1	1	4	0	4	0
sm_HPF_1166	2.40703	25	11	14	23	1	24	0	25	0
sm_HPF_2506	92.7263	7	3	4	1	1	7	0	7	0
sm_HPF_1907	5.5269	9	4	5	1	1	9	0	9	0
sm_HPF_2300	6.5256	9	5	4	7	1	8	0	9	0
sm_HPF_13	266.539	22	7	15	1	1	22	0	22	0
sm_HPF_529	2.79656	1	1	0	1	1	1	0	1	0
sm_HPF_76	35.9546	9	6	3	1	1	9	0	9	0
sm_HPF_1738	70.4162	2	2	0	1	1	2	0	2	0
sm_HPF_2088	2.49859	83	54	29	75	4	79	0	83	0
sm_HPF_1349	12.8587	15	6	9	1	1	15	0	15	0
sm_HPF_2582	9.39804	2	2	0	1	1	2	0	2	0
sm_HPF_2908	253.627	8	4	4	1	1	8	0	8	0
sm_HPF_3335	4.13271	3	2	1	1	1	3	0	3	0
sm_HPF_2648	4.03857	4	1	3	1	1	4	0	4	0
sm_HPF_37	86.9823	2	0	2	1	1	2	0	2	0
sm_HPF_2597	7.64478	1	0	1	1	1	1	0	1	0
sm_HPF_1764	27.7448	3	2	1	1	1	2	0	3	0
sm_HPF_3040	9.16363	8	4	4	1	1	8	0	8	0
sm_HPF_2208	23.3444	2	0	2	2	2	1	0	1	1
sm_HPF_1063	3.38316	60	37	23	54	3	57	0	60	0
sm_HPF_2174	71.7969	59	34	25	43	2	50	0	59	0
sm_HPF_1601	2.76335	37	12	25	17	10	27	1	36	0
sm_HPF_2953	6.27166	1	1	0	1	1	1	0	1	0
sm_HPF_937	5.67259	7	6	1	1	1	7	0	7	0
sm_HPF_1756	35.3583	3	1	2	1	1	3	0	3	0
sm_HPF_227	8.03864	1	1	0	1	1	1	0	1	0
sm_HPF_2911	59.2012	14	8	6	1	1	14	0	14	0
sm_HPF_811	12.4513	12	8	4	7	1	8	0	12	0
sm_HPF_570	2.5503	6	1	5	3	1	4	0	6	0
sm_HPF_2406	2.99555	1	1	0	1	1	1	0	1	0
sm_HPF_2950	6.88486	1	0	1	1	1	1	0	1	0
sm_HPF_2645	4.1311	1	0	1	1	1	1	0	1	0
sm_HPF_2554	13.9082	3	3	0	1	1	3	0	3	0
sm_HPF_1389	8.04733	2	1	1	1	1	2	0	2	0
sm_HPF_3074	697.346	2	2	0	1	1	2	0	2	0
sm_HPF_2635	4.61189	1	0	1	1	1	1	0	1	0
sm_HPF_3226	4.87643	1	0	1	1	1	1	0	1	0
sm_HPF_3030	18.8948	7	3	4	1	1	7	0	7	0
sm_HPF_236	7.76172	2	2	0	1	1	2	0	2	0
sm_HPF_2916	30.9009	54	30	24	40	7	47	0	54	0
sm_HPF_3107	4.22531	1	1	0	1	1	1	0	1	0
sm_HPF_2332	4.85071	1	1	0	1	1	1	0	1	0
sm_HPF_1237	1527.96	2	1	1	1	1	2	0	2	0
sm_HPF_2310	5.74294	73	44	29	66	1	69	0	73	0
sm_HPF_377	4.34313	13	5	8	1	1	13	0	13	0
sm_HPF_2257	9.34992	6	3	3	1	1	6	0	6	0
sm_HPF_1268	81.299	1	0	1	1	1	1	0	1	0
sm_HPF_1435	5.74474	3	3	0	1	1	3	0	3	0
sm_HPF_2305	6.11738	2	2	0	1	1	2	0	2	0
sm_HPF_1495	4.21956	2	1	1	1	1	2	0	2	0
sm_HPF_3279	2.08855	2	1	1	1	1	2	0	2	0
sm_HPF_88	30.086	1	0	1	1	1	1	0	1	0
sm_HPF_1500	4.17416	3	0	3	1	1	3	0	3	0
sm_HPF_814	12.2181	7	3	4	1	1	7	0	7	0
sm_HPF_940	5.63835	21	8	13	19	1	20	0	21	0
sm_HPF_856	9.27069	1	1	0	1	1	1	0	1	0
sm_HPF_2602	6.80662	2	2	0	1	1	2	0	2	0
sm_HPF_2142	2.03461	2	1	1	1	1	2	0	2	0
sm_HPF_2422	2.66258	15	6	9	1	1	15	0	15	0
sm_HPF_1851	8.16866	1	0	1	1	1	1	0	1	0
sm_HPF_2949	6.95592	2	1	1	1	1	2	0	2	0
sm_HPF_572	2.53523	1	0	1	1	1	1	0	1	0
sm_HPF_1619	2.58528	2	1	1	1	1	2	0	2	0
sm_HPF_531	2.76254	2	1	1	1	1	2	0	2	0
sm_HPF_209	8.73967	1	1	0	1	1	1	0	1	0
sm_HPF_628	2.23487	30	14	16	1	1	30	0	30	0
sm_HPF_990	4.40595	10	6	4	8	1	9	0	10	0
sm_HPF_2997	2.60603	1	0	1	1	1	1	0	1	0
sm_HPF_1527	3.74155	11	9	2	1	1	11	0	11	0
sm_HPF_1707	232.931	3	1	2	1	1	3	0	3	0
sm_HPF_1700	2.00234	10	6	4	1	1	10	0	10	0
sm_HPF_2547	15.3175	1	1	0	1	1	1	0	1	0
sm_HPF_1636	2.43391	4	0	4	4	4	1	0	4	0
sm_HPF_2568	11.5008	8	4	4	1	1	8	0	8	0
sm_HPF_2762	322.373	5	4	1	1	1	5	0	5	0
sm_HPF_2812	6.28579	5	3	2	1	1	5	0	5	0
sm_HPF_1809	13.8507	2	1	1	1	1	2	0	2	0
sm_HPF_2766	115.765	2	2	0	1	1	2	0	2	0
sm_HPF_2086	2.5036	40	18	22	36	2	38	0	40	0
sm_HPF_2562	13.1776	10	10	0	2	1	3	0	10	0
sm_HPF_1565	3.11425	7	5	2	1	1	7	0	7	0
sm_HPF_711	81.3075	2	1	1	1	1	2	0	2	0
sm_HPF_970	4.76277	1	0	1	1	1	1	0	1	0
sm_HPF_3048	4.89878	2	1	1	1	1	2	0	2	0
sm_HPF_652	2.14656	5	2	3	1	1	5	0	5	0
sm_HPF_2252	10.5152	2	1	1	1	1	2	0	2	0
sm_HPF_2865	3.02277	2	1	1	1	1	2	0	2	0
sm_HPF_3238	2.48448	4	2	2	1	1	4	0	4	0
sm_HPF_1772	23.1032	17	10	7	15	1	16	0	17	0
sm_HPF_2671	3.61714	4	3	1	1	1	4	0	4	0
sm_HPF_1822	11.4873	4	1	3	1	1	4	0	4	0
sm_HPF_887	7.60766	4	2	2	1	1	4	0	4	0
sm_HPF_2690	3.11535	7	3	4	1	1	7	0	7	0
sm_HPF_2608	6.03341	3	1	2	1	1	2	0	3	0
sm_HPF_2509	74.4295	8	4	4	1	1	8	0	8	0
sm_HPF_797	14.7586	4	2	2	1	1	4	0	4	0
sm_HPF_2693	3.07588	2	2	0	1	1	2	0	2	0
sm_HPF_438	3.59648	4	2	2	1	1	4	0	4	0
sm_HPF_696	156.774	1	1	0	1	1	1	0	1	0
sm_HPF_194	9.46425	50	29	21	42	4	46	0	50	0
sm_HPF_3149	15.878	36	26	10	28	4	32	0	36	0
sm_HPF_3100	6.41323	4	4	0	1	1	4	0	4	0
sm_HPF_1749	43.5447	2	1	1	1	1	2	0	2	0
sm_HPF_443	3.51844	3	3	0	1	1	3	0	3	0
sm_HPF_2861	3.10726	1	1	0	1	1	1	0	1	0
sm_HPF_2404	3.06753	2	1	1	1	1	2	0	2	0
sm_HPF_1029	3.77502	6	3	3	1	1	6	0	6	0
sm_HPF_385	4.26285	9	5	4	1	1	9	0	9	0
sm_HPF_1853	8.11011	1	0	1	1	1	1	0	1	0
sm_HPF_701	114.394	8	4	4	1	1	8	0	8	0
sm_HPF_2657	3.86263	2	1	1	1	1	2	0	2	0
sm_HPF_1869	7.38082	39	19	20	32	1	35	0	39	0
sm_HPF_379	4.34108	15	10	5	1	1	15	0	15	0
sm_HPF_2702	2.84289	1	0	1	1	1	1	0	1	0
sm_HPF_3027	23.52	3	3	0	1	1	3	0	3	0
sm_HPF_998	4.29493	10	5	5	8	1	9	0	10	0
sm_HPF_2534	22.1365	3	2	1	1	1	3	0	3	0
sm_HPF_578	2.49988	4	1	3	1	1	4	0	4	0
sm_HPF_1915	5.26021	14	8	6	12	1	13	0	14	0
sm_HPF_1670	2.1868	1	0	1	1	1	1	0	1	0
sm_HPF_378	4.34154	3	1	2	1	1	3	0	3	0
sm_HPF_3192	2.11703	1	1	0	1	1	1	0	1	0
sm_HPF_270	6.42134	3	3	0	1	1	3	0	3	0
sm_HPF_2827	4.72959	1	0	1	1	1	1	0	1	0
sm_HPF_2613	5.79865	4	4	0	4	4	1	0	4	0
sm_HPF_3273	2.85241	1	1	0	1	1	1	0	1	0
sm_HPF_3091	11.2165	37	27	10	29	4	33	0	37	0
sm_HPF_2493	2.01558	1	0	1	1	1	1	0	1	0
sm_HPF_1926	5.07813	1	0	1	1	1	1	0	1	0
sm_HPF_2264	8.6372	2	2	0	1	1	2	0	2	0
sm_HPF_2374	3.50608	18	9	9	16	1	17	0	18	0
sm_HPF_2663	3.69745	2	1	1	1	1	2	0	2	0
sm_HPF_1855	7.91898	1	1	0	1	1	1	0	1	0
sm_HPF_1960	4.32341	10	5	5	1	1	10	0	10	0
sm_HPF_325	5.10117	6	4	2	1	1	6	0	6	0
sm_HPF_1148	2.56114	1	0	1	1	1	1	0	1	0
sm_HPF_3193	2.10063	1	1	0	1	1	1	0	1	0
sm_HPF_1423	6.26441	9	7	2	1	1	9	0	9	0
sm_HPF_3197	43647.8	3	3	0	1	1	3	0	3	0
sm_HPF_2626	4.97359	5	3	2	1	1	5	0	5	0
sm_HPF_316	5.24107	11	8	3	1	1	11	0	11	0
sm_HPF_650	2.15704	7	4	3	1	1	7	0	7	0
sm_HPF_2365	3.77016	61	37	24	42	1	50	0	61	0
sm_HPF_1112	2.85669	6	1	5	4	1	5	0	6	0
sm_HPF_2227	16.4312	2	2	0	1	1	2	0	2	0
sm_HPF_1216	2.08512	10	6	4	6	2	8	0	10	0
sm_HPF_2218	18.783	12	8	4	1	1	12	0	12	0
sm_HPF_820	11.457	2	1	1	1	1	2	0	2	0
sm_HPF_1903	5.63052	1	0	1	1	1	1	0	1	0
sm_HPF_1962	4.27502	2	1	1	1	1	2	0	2	0
sm_HPF_890	7.53063	46	28	18	1	1	46	0	46	0
sm_HPF_2415	2.82196	5	2	3	1	1	5	0	5	0
sm_HPF_1201	2.15434	9	3	6	1	1	9	0	9	0
sm_HPF_483	3.09549	12	4	8	1	1	12	0	12	0
sm_HPF_2930	14.4132	14	8	6	1	1	14	0	14	0
sm_HPF_971	4.75858	2	2	0	1	1	2	0	2	0
sm_HPF_2136	2.09551	7	1	6	1	1	7	0	7	0
sm_HPF_1454	5.29822	2	2	0	1	1	2	1	1	0
sm_HPF_3171	3.7629	6	3	3	1	1	6	0	6	0
sm_HPF_943	5.56416	3	1	2	1	1	3	0	3	0
sm_HPF_3013	2.08503	5	1	4	1	1	5	0	5	0
sm_HPF_45	67.4718	2	2	0	1	1	2	0	2	0
sm_HPF_2439	2.49103	73	39	34	47	2	59	0	73	0
sm_HPF_1225	2.04895	40	25	15	36	2	38	0	40	0
sm_HPF_446	3.46871	63	38	25	55	4	59	0	63	0
sm_HPF_2311	5.73796	1	1	0	1	1	1	0	1	0
sm_HPF_3156	9.41992	2	1	1	1	1	2	0	2	0
sm_HPF_535	2.71396	3	1	2	1	1	2	0	3	0
sm_HPF_2592	7.96219	2	0	2	1	1	2	0	2	0
sm_HPF_283	6.1542	4	1	3	1	1	4	0	4	0
sm_HPF_2215	20.2484	1	0	1	1	1	1	0	1	0
sm_HPF_1055	3.44682	8	2	6	1	1	8	0	8	0
sm_HPF_2844	3.72936	3	2	1	1	1	3	0	3	0
sm_HPF_2468	2.19869	1	1	0	1	1	1	0	1	0
sm_HPF_2054	2.79991	68	29	39	58	5	63	0	68	0
sm_HPF_3064	2.71667	4	2	2	1	1	4	0	4	0
sm_HPF_118	19.1574	2	2	0	1	1	2	0	2	0
sm_HPF_1493	4.30151	3	1	2	1	1	3	0	3	0
sm_HPF_1553	3.33895	3	2	1	1	1	3	0	3	0
sm_HPF_923	6.10126	29	17	12	25	2	27	0	29	0
sm_HPF_3326	10.1324	10	4	6	1	1	10	0	10	0
sm_HPF_1587	2.85718	2	2	0	1	1	2	0	2	0
sm_HPF_1904	5.59985	1	0	1	1	1	1	0	1	0
sm_HPF_1391	7.87509	15	10	5	1	1	15	0	15	0
sm_HPF_2371	3.64214	7	1	6	1	1	7	0	7	0
sm_HPF_1779	21.1638	13	5	8	1	1	13	0	13	0
sm_HPF_1372	9.27699	5	3	2	1	1	5	0	5	0
sm_HPF_1180	2.31133	2	2	0	1	1	2	0	2	0
sm_HPF_736	32.9549	3	1	2	1	1	3	0	3	0
sm_HPF_391	4.11267	4	1	3	2	1	3	0	4	0
sm_HPF_1884	6.58413	4	3	1	1	1	4	0	4	0
sm_HPF_5	981.574	4	0	4	4	4	1	0	4	0
sm_HPF_3271	3.5142	1	1	0	1	1	1	0	1	0
sm_HPF_214	8.59737	15	11	4	1	1	15	0	15	0
sm_HPF_2668	3.65123	1	1	0	1	1	1	0	1	0
sm_HPF_1271	68.1687	3	1	2	1	1	2	0	3	0
sm_HPF_289	5.77507	4	3	1	1	1	4	0	4	0
sm_HPF_2903	2.04707	2	1	1	1	1	2	0	2	0
sm_HPF_2889	2.34281	2	1	1	1	1	2	0	2	0
sm_HPF_1459	5.15412	33	14	19	29	2	31	0	33	0
sm_HPF_807	12.9144	3	3	0	1	1	3	0	3	0
sm_HPF_662	2.11051	7	3	4	1	1	7	0	7	0
sm_HPF_3290	18.4901	4	2	2	1	1	4	0	4	0
sm_HPF_972	4.72246	3	0	3	1	1	3	0	3	0
sm_HPF_1818	11.7415	25	12	13	23	1	24	0	25	0
sm_HPF_772	19.2038	1	0	1	1	1	1	0	1	0
sm_HPF_614	2.2953	4	2	2	1	1	4	0	4	0
sm_HPF_1739	65.7743	15	11	4	1	1	15	0	15	0
sm_HPF_2121	2.25632	3	0	3	1	1	3	0	3	0
sm_HPF_1051	3.49566	46	22	24	38	2	41	0	46	0
sm_HPF_1370	9.45954	3	2	1	1	1	3	0	3	0
sm_HPF_2743	2.19201	66	24	42	64	1	65	0	66	0
sm_HPF_1358	11.7297	3	1	2	1	1	3	0	3	0
sm_HPF_3080	64.9393	3	3	0	1	1	3	0	3	0
sm_HPF_2779	25.6963	4	2	2	1	1	4	0	4	0
sm_HPF_1193	2.23881	6	5	1	1	1	6	0	6	0
sm_HPF_373	4.38619	13	2	11	1	1	13	0	13	0
sm_HPF_2193	34.9693	4	1	3	1	1	4	0	4	0
sm_HPF_2715	2.63777	1	1	0	1	1	1	0	1	0
sm_HPF_2552	14.5965	2	0	2	1	1	2	0	2	0
sm_HPF_2262	8.80929	1	0	1	1	1	1	0	1	0
sm_HPF_2737	2.23661	8	4	4	1	1	8	0	8	0
sm_HPF_1769	24.7796	1	0	1	1	1	1	0	1	0
sm_HPF_1555	3.33372	1	0	1	1	1	1	0	1	0
sm_HPF_349	4.7334	15	4	11	1	1	15	0	15	0
sm_HPF_2857	3.26858	6	1	5	1	1	6	0	6	0
sm_HPF_390	4.11585	46	26	20	1	1	46	0	46	0
sm_HPF_1206	2.11196	5	3	2	1	1	5	0	5	0
sm_HPF_2919	26.1474	49	29	20	35	7	42	0	49	0
sm_HPF_1123	2.7729	5	3	2	1	1	5	0	5	0
sm_HPF_2968	3.88895	1	0	1	1	1	1	0	1	0
sm_HPF_1106	2.92142	6	1	5	1	1	6	0	6	0
sm_HPF_2583	9.2716	2	0	2	1	1	2	0	2	0
sm_HPF_1163	2.43763	1	1	0	1	1	1	0	1	0
sm_HPF_863	8.99054	7	6	1	1	1	7	0	7	0
sm_HPF_1770	24.3436	4	3	1	1	1	4	0	4	0
sm_HPF_1199	2.17403	11	8	3	1	1	11	0	11	0
sm_HPF_909	6.67541	11	7	4	1	1	11	0	11	0
sm_HPF_1841	8.74503	14	8	6	1	1	14	0	14	0
sm_HPF_2490	2.01894	4	2	2	1	1	4	0	4	0
sm_HPF_3157	7.79201	3	3	0	1	1	3	0	3	0
sm_HPF_1132	2.71863	8	6	2	1	1	8	0	8	0
sm_HPF_598	2.37215	1	1	0	1	1	1	0	1	0
sm_HPF_1734	72.3506	2	2	0	1	1	2	0	2	0
sm_HPF_109	20.8433	6	2	4	1	1	6	0	6	0
sm_HPF_1276	45.1934	3	3	0	1	1	3	0	3	0
sm_HPF_2497	7987	2	2	0	1	1	2	0	2	0
sm_HPF_1525	3.76508	4	3	1	1	1	4	0	4	0
sm_HPF_1428	6.05662	2	2	0	2	2	1	0	2	0
sm_HPF_3141	48.4688	13	7	6	1	1	13	0	13	0
sm_HPF_3199	132.297	7	3	4	1	1	7	0	7	0
sm_HPF_1968	4.15196	9	4	5	1	1	9	0	9	0
sm_HPF_15	246.23	1	1	0	1	1	1	0	1	0
sm_HPF_1724	121.082	36	12	24	16	10	26	1	35	0
sm_HPF_830	11.0127	16	10	6	1	1	16	0	16	0
sm_HPF_2606	6.32651	4	2	2	1	1	4	0	4	0
sm_HPF_428	3.71985	6	3	3	1	1	6	0	6	0
sm_HPF_2522	31.2103	5	5	0	1	1	5	0	5	0
sm_HPF_2644	4.15579	2	2	0	1	1	2	0	2	0
sm_HPF_46	66.2183	17	10	7	1	1	17	0	17	0
sm_HPF_220	8.32437	9	6	3	5	2	7	0	9	0
sm_HPF_1974	3.91681	7	2	5	5	1	6	0	7	0
sm_HPF_1402	7.12838	13	7	6	1	1	13	0	13	0
sm_HPF_1588	2.85221	100	52	48	82	9	91	0	100	0
sm_HPF_1274	50.6322	1	1	0	1	1	1	0	1	0
sm_HPF_2083	2.52579	5	3	2	1	1	5	0	5	0
sm_HPF_3291	15.0255	4	0	4	1	1	4	0	4	0
sm_HPF_2915	31.4303	2	1	1	1	1	2	0	2	0
sm_HPF_2960	5.18904	10	5	5	8	1	9	0	10	0
sm_HPF_1218	2.07961	1	1	0	1	1	1	0	1	0
sm_HPF_2211	22.639	4	3	1	1	1	4	0	4	0
sm_HPF_1937	4.76644	1	0	1	1	1	1	0	1	0
sm_HPF_2120	2.25699	6	3	3	1	1	6	0	6	0
sm_HPF_3097	7.51578	2	2	0	1	1	2	0	2	0
sm_HPF_1442	5.53352	2	1	1	1	1	2	0	2	0
sm_HPF_224	8.20506	1	0	1	1	1	1	0	1	0
sm_HPF_1838	9.06276	6	3	3	1	1	6	0	6	0
sm_HPF_352	4.6908	4	1	3	2	1	3	0	4	0
sm_HPF_366	4.4752	5	3	2	1	1	5	0	5	0
sm_HPF_3028	19.801	3	3	0	1	1	3	0	3	0
sm_HPF_3101	6.38603	2	2	0	1	1	2	0	2	0
sm_HPF_987	4.46974	21	8	13	1	1	21	0	21	0
sm_HPF_1297	25.504	2	2	0	1	1	2	0	2	0
sm_HPF_1000	4.28912	5	3	2	1	1	5	0	5	0
sm_HPF_3169	4.20599	2	2	0	1	1	2	0	2	0
sm_HPF_12	276.717	5	3	2	1	1	5	0	5	0
sm_HPF_2587	8.89121	3	1	2	1	1	3	0	3	0
sm_HPF_2012	3.26939	4	2	2	1	1	4	0	4	0
sm_HPF_1544	3.44761	7	2	5	1	1	7	0	7	0
sm_HPF_1434	5.76243	1	0	1	1	1	1	0	1	0
sm_HPF_1171	2.35957	21	12	9	1	1	21	0	21	0
sm_HPF_53	54.3705	7	1	6	1	1	7	0	7	0
sm_HPF_3191	2.12179	4	0	4	1	1	4	0	4	0
sm_HPF_3305	3.49456	1	0	1	1	1	1	0	1	0
sm_HPF_1711	197.597	2	1	1	1	1	2	0	2	0
sm_HPF_801	13.9114	1	1	0	1	1	1	0	1	0
sm_HPF_3243	232.315	3	3	0	1	1	3	0	3	0
sm_HPF_1497	4.19274	3	2	1	1	1	3	0	3	0
sm_HPF_2015	3.21976	27	12	15	25	1	26	0	27	0
sm_HPF_789	15.8138	4	2	2	1	1	4	0	4	0
sm_HPF_68	42.2013	2	0	2	1	1	2	0	2	0
sm_HPF_311	5.32014	7	5	2	1	1	7	0	7	0
sm_HPF_2392	3.1902	8	5	3	1	1	8	0	8	0
sm_HPF_127	16.9037	6	3	3	1	1	6	0	6	0
sm_HPF_845	9.74259	1	1	0	1	1	1	0	1	0
sm_HPF_2692	3.07613	19	10	9	15	2	17	0	19	0
sm_HPF_2038	2.92131	2	0	2	1	1	2	0	2	0
sm_HPF_2872	2.68236	3	2	1	1	1	3	0	3	0
sm_HPF_1585	2.87905	1	1	0	1	1	1	0	1	0
sm_HPF_709	82.6009	5	4	1	3	1	4	0	5	0
sm_HPF_174	11.2157	5	1	4	1	1	5	0	5	0
sm_HPF_751	25.8834	1	0	1	1	1	1	0	1	0
sm_HPF_2487	2.04913	2	0	2	1	1	2	0	2	0
sm_HPF_2108	2.33352	10	5	5	8	1	9	0	10	0
sm_HPF_2375	3.48392	2	0	2	2	2	1	0	2	0
sm_HPF_155	12.7347	79	31	48	67	2	72	0	79	0
sm_HPF_754	23.8061	9	6	3	1	1	9	0	9	0
sm_HPF_2376	3.47824	2	1	1	1	1	2	1	1	0
sm_HPF_2130	2.15911	17	7	10	1	1	17	0	17	0
sm_HPF_617	2.28706	3	1	2	1	1	3	0	3	0
sm_HPF_1508	4.05527	1	0	1	1	1	1	0	1	0
sm_HPF_2317	5.59929	3	1	2	1	1	3	0	3	0
sm_HPF_1214	2.08799	11	6	5	1	1	11	0	11	0
sm_HPF_1661	2.24247	16	11	5	1	1	16	0	16	0
sm_HPF_2285	7.02576	15	2	13	1	1	15	0	15	0
sm_HPF_272	6.41521	11	7	4	1	1	11	0	11	0
sm_HPF_787	16.4004	10	4	6	1	1	10	0	10	0
sm_HPF_2312	5.70145	4	2	2	1	1	4	0	4	0
sm_HPF_1037	3.68395	4	1	3	2	1	3	0	4	0
sm_HPF_3159	6.00637	8	4	4	1	1	8	0	8	0
sm_HPF_1566	3.0931	6	3	3	1	1	6	0	6	0
sm_HPF_2306	6.10201	4	3	1	2	1	3	0	4	0
sm_HPF_41	71.0863	6	4	2	4	1	5	0	6	0
sm_HPF_1264	89.2899	39	22	17	37	1	38	0	39	0
sm_HPF_2831	4.51358	1	1	0	1	1	1	0	1	0
sm_HPF_1408	6.79477	3	2	1	1	1	3	0	3	0
sm_HPF_2818	5.29252	2	2	0	1	1	2	0	2	0
sm_HPF_2656	3.88336	1	1	0	1	1	1	0	1	0
sm_HPF_29	123.906	5	4	1	1	1	5	0	5	0
sm_HPF_1867	7.41135	4	3	1	1	1	4	0	4	0
sm_HPF_1642	2.38215	16	9	7	1	1	16	0	16	0
sm_HPF_1059	3.42356	1	0	1	1	1	1	0	1	0
sm_HPF_2723	2.44153	1	1	0	1	1	1	0	1	0
sm_HPF_97	24.1478	39	22	17	35	2	37	0	39	0
sm_HPF_956	5.24455	40	26	14	32	4	36	0	40	0
sm_HPF_853	9.40059	5	2	3	1	2	3	0	5	0
sm_HPF_3293	11.9677	1	1	0	1	1	1	0	1	0
sm_HPF_3004	2.2939	24	11	13	22	1	23	0	24	0
sm_HPF_2687	3.16501	3	3	0	1	1	3	0	3	0
sm_HPF_2070	2.60162	11	4	7	1	1	11	0	11	0
sm_HPF_2942	8.93676	1	1	0	1	1	1	0	1	0
sm_HPF_1676	2.15655	35	18	17	33	1	34	0	35	0
sm_HPF_1177	2.31311	3	1	2	1	1	3	0	3	0
sm_HPF_674	2.03452	10	4	6	8	1	9	0	10	0
sm_HPF_1942	4.70684	3	1	2	1	1	3	0	3	0
sm_HPF_412	3.92793	3	2	1	1	1	3	0	3	0
sm_HPF_2296	6.6711	8	4	4	1	1	8	0	8	0
sm_HPF_26	133.957	7	3	4	1	1	7	0	7	0
sm_HPF_3155	10.3486	1	1	0	1	1	1	0	1	0
sm_HPF_1684	2.09734	16	11	5	1	1	16	0	16	0
sm_HPF_2248	10.9175	55	30	25	51	2	53	0	55	0
sm_HPF_1691	2.04624	34	25	9	1	1	34	0	34	0
sm_HPF_3316	2.11419	1	1	0	1	1	1	0	1	0
sm_HPF_1635	2.43574	3	1	2	1	1	3	0	3	0
sm_HPF_2891	2.29642	2	1	1	1	1	2	0	2	0
sm_HPF_875	8.19649	4	2	2	1	1	4	0	4	0
sm_HPF_1576	2.94649	2	0	2	1	1	2	0	2	0
sm_HPF_2627	4.94169	4	1	3	1	1	4	0	4	0
sm_HPF_1808	14.0005	4	3	1	1	1	4	0	4	0
sm_HPF_2318	5.57159	47	24	23	39	4	43	0	47	0
sm_HPF_3010	2.1122	3	1	2	1	1	3	0	3	0
sm_HPF_451	3.43352	14	4	10	1	1	14	0	14	0
sm_HPF_837	10.3735	5	2	3	1	1	5	0	5	0
sm_HPF_2472	2.14975	2	1	1	1	1	2	0	2	0
sm_HPF_2819	5.13617	3	1	2	1	1	3	0	3	0
sm_HPF_485	3.07182	17	12	5	1	1	17	0	17	0
sm_HPF_648	2.17696	3	1	2	1	1	3	0	3	0
sm_HPF_199	9.30603	23	13	10	21	1	22	0	23	0
sm_HPF_1304	22.3943	5	4	1	1	1	5	0	5	0
sm_HPF_3216	8.08851	1	1	0	1	1	1	0	1	0
sm_HPF_63	43.689	4	2	2	1	1	4	0	4	0
sm_HPF_474	3.20485	11	5	6	1	1	11	0	11	0
sm_HPF_3203	50.9713	11	5	6	1	1	11	0	11	0
sm_HPF_2884	2.45678	1	0	1	1	1	1	0	1	0
sm_HPF_1045	3.5602	3	2	1	1	1	3	0	3	0
sm_HPF_1333	14.763	5	4	1	1	1	5	0	5	0
sm_HPF_1081	3.2488	5	4	1	1	1	5	0	5	0
sm_HPF_3120	2.90496	1	1	0	1	1	1	0	1	0
sm_HPF_362	4.53165	1	0	1	1	1	1	0	1	0
sm_HPF_83	32.8266	7	4	3	5	1	6	0	7	0
sm_HPF_556	2.606	6	2	4	2	2	4	0	6	0
sm_HPF_1854	7.99775	11	7	4	1	1	11	0	11	0
sm_HPF_1026	3.78777	54	19	35	48	3	51	0	54	0
sm_HPF_2937	10.4485	4	2	2	1	1	4	0	4	0
sm_HPF_513	2.86695	14	6	8	1	1	14	0	14	0
sm_HPF_1997	3.52282	1	1	0	1	1	1	0	1	0
sm_HPF_1975	3.88705	25	9	16	19	3	22	0	25	0
sm_HPF_1117	2.81706	3	2	1	1	1	3	0	3	0
sm_HPF_3077	122.443	2	1	1	1	1	2	0	2	0
sm_HPF_1312	19.0492	1	1	0	1	1	1	0	1	0
sm_HPF_908	6.74433	2	0	2	1	1	2	0	2	0
sm_HPF_2790	12.915	1	1	0	1	1	1	0	1	0
sm_HPF_1820	11.5919	6	3	3	1	1	6	0	6	0
sm_HPF_2975	3.15435	16	8	8	14	1	15	0	16	0
sm_HPF_3198	137.879	4	2	2	1	1	4	0	4	0
sm_HPF_433	3.66594	22	6	16	1	1	22	0	22	0
sm_HPF_3160	5.77511	3	3	0	1	1	3	0	3	0
sm_HPF_2307	5.94125	7	3	4	1	1	7	0	7	0
sm_HPF_761	22.0256	5	3	2	1	1	5	0	5	0
sm_HPF_25	146.021	2	1	1	1	1	2	0	2	0
sm_HPF_1698	2.01077	4	4	0	1	1	4	0	4	0
sm_HPF_1987	3.66272	3	2	1	1	1	3	0	3	0
sm_HPF_169	11.7268	5	4	1	1	1	5	0	5	0
sm_HPF_1702	10490.9	3	2	1	1	1	2	0	3	0
sm_HPF_96	24.8136	10	4	6	1	1	10	0	10	0
sm_HPF_1033	3.72579	13	7	6	1	1	13	0	13	0
sm_HPF_1440	5.57155	2	1	1	1	1	2	0	2	0
sm_HPF_790	15.7033	1	0	1	1	1	1	0	1	0
sm_HPF_1161	2.46869	1	0	1	1	1	1	0	1	0
sm_HPF_1771	24.2724	16	9	7	1	1	16	0	16	0
sm_HPF_2494	2.00943	7	2	5	1	1	7	0	7	0
sm_HPF_128	16.7444	5	4	1	3	1	4	0	5	0
sm_HPF_394	4.06908	8	7	1	1	1	8	0	8	0
sm_HPF_3044	6.46355	2	0	2	1	1	2	0	2	0
sm_HPF_2081	2.54298	5	1	4	1	1	5	0	5	0
sm_HPF_1716	170.184	15	6	9	1	1	15	0	15	0
sm_HPF_620	2.27548	27	10	17	21	3	24	0	27	0
sm_HPF_1185	2.29135	6	3	3	1	1	6	0	6	0
sm_HPF_786	16.4754	3	2	1	1	1	3	0	3	0
sm_HPF_1410	6.75449	1	1	0	1	1	1	0	1	0
sm_HPF_1348	12.924	4	3	1	1	1	4	0	4	0
sm_HPF_3174	3.15957	43	28	15	35	4	39	0	43	0
sm_HPF_605	2.33382	1	1	0	1	1	1	0	1	0
sm_HPF_1748	43.9043	2	1	1	1	1	2	0	2	0
sm_HPF_2246	12.06	17	7	10	1	1	17	1	16	0
sm_HPF_981	4.59997	19	12	7	17	1	18	0	19	0
sm_HPF_1221	2.07269	8	4	4	6	1	7	0	8	0
sm_HPF_3001	2.37386	2	0	2	1	1	2	0	2	0
sm_HPF_3124	2.55441	5	4	1	1	1	5	0	5	0
[truncated: 1,308 more rows]
