# Supplementary material for: Transcriptomic analysis of maternally provisioned cues for phenotypic plasticity in the annual killifish, Austrofundulus limnaeus
Source: EvoDevo. 2017 Apr 21;8:6. doi: 10.1186/s13227-017-0069-7 (PMC5401559; doi:10.1186/s13227-017-0069-7)
Supplement: Supplementary file 7 — Additional file 7. Most abundant sncRNAs in A. limnaeus 1–2 cell stage transcriptome and the annotations of their genomic alignments. [file 13227_2017_69_MOESM7_ESM.xlsx]

## Sheet: AF7
Additional File 7: Most abundant sncRNAs in A. limnaeus 1-2 cell stage transcriptome and the annotations of their genomic alignments.
Name	Sequence	Length	Base Mean	No. of alignments to the Genome	Alignment ID	Scaffold	Leftmost Bp	antisense or Sense	Gene	transcript	Annotation	Component	BLAST result
sm_HPF_680*	TCAGACAACTCTTAGC	16	168769	4	1	NW_013952921.1	1289	N/A	Intergenic
sm_HPF_680*	TCAGACAACTCTTAGC	16	168769	4	2	NW_013975498.1	49	N/A	Scaffold region				18s rRNA gene - internal spacer// Zinc finger protein
sm_HPF_680*	TCAGACAACTCTTAGC	16	168769	4	3	NW_013953090.1	69503	antisense	LOC106531887	XR_001312002.1	ncRNA - unannotated	intron	18s rRNA gene - internal spacer// Zinc finger protein
sm_HPF_680*	TCAGACAACTCTTAGC	16	168769	4	4	NW_013952405.1	6811644	antisense	LOC106525779	XM_014020117.1	mRNA - synaptophysin-like protein 1	intron
sm_HPF_1236	CTCAGACAACTCTTAGC	17	79972.2	5	1	NW_013953090.1	69502	antisense	LOC106531887	XR_001312002.1	ncRNA - unannotated	intron	18s rRNA gene - internal spacer// Zinc finger protein
sm_HPF_1236	CTCAGACAACTCTTAGC	17	79972.2	5	2	NW_013952865.1	413408	antisense	LOC106529747	XM_014025242.1	mRNA - Fibulin-1-like	intron
sm_HPF_1236	CTCAGACAACTCTTAGC	17	79972.2	5	3	NW_013952701.1	660884	antisense	LOC106526902	XM_014021623.1	mRNA - toll-like receptor-2	intron
sm_HPF_1236	CTCAGACAACTCTTAGC	17	79972.2	5	4	NW_013952520.1	85961	N/A	Intergenic
sm_HPF_1236	CTCAGACAACTCTTAGC	17	79972.2	5	5	NW_013975498.1	49	N/A	Scaffold region				18s rRNA gene - internal spacer// Zinc finger protein
sm_HPF_1	CAGACAACTCTTAGC	15	5279.73	4	1	NW_013952627.1	11756	N/A	Intergenic
sm_HPF_1	CAGACAACTCTTAGC	15	5279.73	4	2	NW_013975498.1	49	N/A	Scaffold region				18s rRNA gene - internal spacer// Zinc finger protein
sm_HPF_1	CAGACAACTCTTAGC	15	5279.73	4	3	NW_013952921.1	1289	N/A	Intergenic
sm_HPF_1	CAGACAACTCTTAGC	15	5279.73	4	4	NW_013953090.1	69504	antisense	LOC106531887	XR_001312002.1	ncRNA - unannotated	intron	18s rRNA gene - internal spacer// Zinc finger protein
sm_HPF_2	TCAGACAACTCTTAG	15	3805.62	4	1	NW_013975498.1	50	N/A	Scaffold region				18s rRNA gene - internal spacer// Zinc finger protein
sm_HPF_2	TCAGACAACTCTTAG	15	3805.62	4	2	NW_013952405.1	6811645	antisense	LOC106525779	XM_014020117.1	mRNA - synaptophysin-like protein 1	intron
sm_HPF_2	TCAGACAACTCTTAG	15	3805.62	4	3	NW_013952921.1	1290	N/A	Intergenic
sm_HPF_2	TCAGACAACTCTTAG	15	3805.62	4	4	NW_013953090.1	69503	antisense	LOC106531887	XR_001312002.1	ncRNA - unannotated	intron	18s rRNA gene - internal spacer// Zinc finger protein
sm_HPF_1239	TCAGACAACTCTTAGCG	17	941.291	4	1	NW_013953090.1	69503	antisense	LOC106531887	XR_001312002.1	ncRNA - unannotated	intron	18s rRNA gene - internal spacer// Zinc finger protein
sm_HPF_1239	TCAGACAACTCTTAGCG	17	941.291	4	2	NW_013952921.1	1288	N/A	Intergenic
sm_HPF_1239	TCAGACAACTCTTAGCG	17	941.291	4	3	NW_013975498.1	48	N/A	Scaffold region				18s rRNA gene - internal spacer// Zinc finger protein
sm_HPF_1239	TCAGACAACTCTTAGCG	17	941.291	4	4	NW_013952405.1	6811643	antisense	LOC106525779	XM_014020117.1	mRNA - synaptophysin-like protein 1	intron
sm_HPF_769	TCAGACAACTCTCAGC	16	19.5584	30		not	going	to	do	this
sm_HPF_1371	CTCAGACAACTCTCAGC	17	9.35607	3	1	NW_013952837.1	53270	Sense	slc1a7	XM_014024684.1	mRNA - solute carrier family 1 (glutamate transporter), member 7	intron
sm_HPF_1371	CTCAGACAACTCTCAGC	17	9.35607	3	2	NW_013952428.1	1940545	Sense	LOC106515129	XR_001309964.1	ncRNA - unannotated	intron	rho GTPase-activating protein
sm_HPF_1371	CTCAGACAACTCTCAGC	17	9.35607	3	3	NW_013952488.1	282442	Sense	N/A	Intergenic
sm_HPF_1409	ATCAGACAACTCTTAGC	17	6.78278	3	1	NW_013952921.1	1289	N/A	Intergenic
sm_HPF_1409	ATCAGACAACTCTTAGC	17	6.78278	3	2	NW_013952405.1	6811644	antisense	LOC106525779	XM_014020117.1	mRNA - synaptophysin-like protein 1	intron
sm_HPF_1409	ATCAGACAACTCTTAGC	17	6.78278	3	3	NW_013953113.1	191389	Sense// antisense	ralgps2// LOC106532039	XM_014028025.1// XM_014028026.1	mRNA - Ral GEF with PH domain and SH3 binding motif 2// mRNA - angiopoietin-related protein 1-like	intronic// exonic
