# Supplementary material for: Transcriptomic analysis of maternally provisioned cues for phenotypic plasticity in the annual killifish, Austrofundulus limnaeus
Source: EvoDevo. 2017 Apr 21;8:6. doi: 10.1186/s13227-017-0069-7 (PMC5401559; doi:10.1186/s13227-017-0069-7)
Supplement: Supplementary file 8 — Additional file 8. Summary of genome alignments for most abundantly expressed sncRNA in the A. limnaeus 1–2 cell stage transcriptome. [file 13227_2017_69_MOESM8_ESM.xlsx]

## Sheet: AF8
Additional File 8: Summary of genome alignments for most abundantly expressed sncRNA in the A. limnaeus 1-2 cell stage transcriptome.
Number of genomic alignments for the top 8 most abundant small RNA sequences as a function of the number of bases that must match identically starting from the 5’ end.
Sequence	FASTA ID	Length	Mean	5’-15bp	5’-12bp	5’-10bp	5’-8bp
TCAGACAACTCTTAGC	sm_HPF_680	16	168769	4	77	105	175
CTCAGACAACTCTTAGC	sm_HPF_1236	17	79972	5	18	27	65
CAGACAACTCTTAGC	sm_HPF_1	15	5280	4	81	188	338
TCAGACAACTCTTAG	sm_HPF_2	15	3806	4	128	289	633
TCAGACAACTCTTAGCG	sm_HPF_1239	17	941	4	12	15	27
TCAGACAACTCTCAGC	sm_HPF_769	16	20	30	67	133	221
CTCAGACAACTCTCAGC	sm_HPF_1371	17	9	3	18	34	70
ATCAGACAACTCTTAGC	sm_HPF_1409	17	7	3	12	22	48
FASTA ID – unique identifier within A. limnaeus dataset
Length – length of sequences in base pairs
Base mean – mean expression across all samples
5’-15bp – number of alignments within the genome where the 15 nucleotides (starting at the 5’ end) match with 100% identity
5’-12bp – number of alignments within the genome where the 12 nucleotides (starting at the 5’ end) match with 100% identity
5’-10 bp – number of alignments within the genome where the 10 nucleotides (starting at the 5’ end) match with 100% identity
5’-8bp – number of alignments within the genome where the 8 nucleotides (starting at the 5’ end) match with 100% identity
