# Supplementary material for: Transcriptomic analysis of maternally provisioned cues for phenotypic plasticity in the annual killifish, Austrofundulus limnaeus
Source: EvoDevo. 2017 Apr 21;8:6. doi: 10.1186/s13227-017-0069-7 (PMC5401559; doi:10.1186/s13227-017-0069-7)
Supplement: Supplementary file 9 — Additional file 9. Number of genes designated in the minimal stress proteome identified in the A. limnaeus 1–2 cell stage transcriptome. [file 13227_2017_69_MOESM9_ESM.xlsx]

## Sheet: AF9
Additional File 9: Number of genes designated in the minimal stress proteome identified in the A. limnaeus 1-2 cell stage transcriptome.
		Austrofundulus limnaeus							Danio rerio
Minimal Stress Proteome Category	Protein	Gene symbol	FPKM	Gene Rank in transcriptome	% Rank	Description	Product	Gene Biotype	Gene symbol	FPKM	Gene Rank in transcriptome	% Rank	Description	ID	Gene Biotype			12229	Total Number of genes in transcriptome of A. limnaeus
DNA damage sensing/repair	MutS/MSH	msh2	33	3165	0.258811	mutS homolog 2	Protein coding	mRNA	msh2	7.97587	5741	0.631851	mutS homolog 2 [Source:RefSeq peptide;Acc:NP_998689]	ENSDARG00000018022	protein_coding			9086	Total Number of genes in transcriptome of D. rerio
		msh6	50	2150	0.175812	mutS homolog 6	Protein coding	mRNA	msh6	39.1818	2336	0.257099	mutS homolog 6 [Source:RefSeq peptide;Acc:NP_878280]	ENSDARG00000011666	protein_coding
	MutL/MLH	mlh1	5	9892	0.808897	mutL homolog 1,	Protein coding	mRNA	mlh1	10.0034	5213	0.57374	mutL homolog 1, colon cancer, nonpolyposis type 2 [Source:RefSeq peptide;Acc:NP_956953]	ENSDARG00000025948	protein_coding
	Topoisomerase I/III	top2a	34	3114	0.254641	topoisomerase (DNA) II alpha	Protein coding	mRNA	top2a	241.828	346	0.0380806	topoisomerase 2 [Source:RefSeq peptide;Acc:NP_001003834]	ENSDARG00000024488	protein_coding
		top3a	13	6324	0.517131	topoisomerase (DNA) III alpha	Protein coding	mRNA	top3a	18.3997	3786	0.416685	#N/A	ENSDARG00000052827	protein_coding
		LOC106536918	135	711	0.0581405	DNA topoisomerase I, mitochondrial-like	Protein coding	mRNA
		LOC106524088	44	2474	0.202306	DNA topoisomerase 1-like	Protein coding	mRNA
		top3b	9	7846	0.64159	topoisomerase (DNA) III beta	Protein coding	mRNA
		LOC106536388	4	10634	0.869572	DNA topoisomerase 2-beta-like	Protein coding	mRNA
		top2b	2	12001	0.981356	topoisomerase (DNA) II beta	Protein coding	mRNA
	RecA/Rad51	rad51	35	3054	0.249734	RAD51 recombinase	Protein coding	mRNA	rad51ap1	46.0249	2084	0.229364	#N/A	ENSDARG00000045853	protein_coding
									rad51b	21.6942	3445	0.379155	#N/A	ENSDARG00000037046	protein_coding
									rad51c	2.7934	8317	0.915364	rad51 homolog C [Source:RefSeq peptide;Acc:NP_001006101]	ENSDARG00000068919	protein_coding
									rad51d	7.17958	5967	0.656725	#N/A	ENSDARG00000026400	protein_coding
Energy metabolism	Citrate synthase (Krebs cycle)	cs	33	3200	0.261673	citrate synthase	Protein coding	mRNA	cs	6.0686	6368	0.700858	Citrate synthase, mitochondrial Precursor	ENSDARG00000070395	protein_coding
	Ca2+/Mg2+-transporting ATPase								atp2b1a	67.3238	1504	0.165529	ATPase, Ca++ transporting, plasma membrane 1a [Source:RefSeq peptide;Acc:NP_001038222]	ENSDARG00000012684	protein_coding
									atp2a2b	55.1951	1793	0.197337	ATPase, Ca++ transporting, cardiac muscle, slow twitch 2b [Source:RefSeq peptide;Acc:NP_001025448]"	ENSDARG00000005122	protein_coding
									atp2a2a	49.7537	1948	0.214396	ATPase, Ca++ transporting, slow twitch 2 [Source:RefSeq peptide;Acc:NP_957259]"	ENSDARG00000029439	protein_coding
									atp2b4	42.2009	2211	0.243341	ATPase, Ca++ transporting, plasma membrane 4 [Source:RefSeq peptide;Acc:NP_001070935]"	ENSDARG00000044902	protein_coding
									atp2c1	28.5977	2886	0.317632	#N/A	ENSDARG00000060197	protein_coding
									atp2b1b	11.4887	4879	0.53698	ATPase, Ca++ transporting, plasma membrane 1b [Source:RefSeq peptide;Acc:NP_001129103]"	ENSDARG00000007788	protein_coding
									atp2a3	6.10255	6355	0.699428	#N/A	ENSDARG00000060978	protein_coding
	Ribosomal RNA methyltransferase	mrm1	3	10947	0.895167	mitochondrial rRNA methyltransferase 1	Protein coding	mRNA	mrm1	17.0297	3959	0.435725	#N/A	ENSDARG00000059658	protein_coding
		rnmtl1	2	11791	0.964183	RNA methyltransferase like 1	Protein coding	mRNA
	Enolase (glycolysis)	eno1	412	183	0.0149644	enolase 1, (alpha),	Protein coding	mRNA	eno1a	4.67384	7046	0.775479	#N/A	ENSDARG00000022456	protein_coding
		LOC106516070	7	8475	0.693025	enolase-like,	Protein coding	mRNA	eno3	8.16217	5683	0.625468	enolase 3,	ENSDARG00000039007	protein_coding
	Phosphoglucomutase	pgm2	5	9867	0.806853	phosphoglucomutase 2	Protein coding	mRNA	pgm2l1	11.8119	4806	0.528946	#N/A	ENSDARG00000014704	protein_coding
		pgm3	36	2965	0.242456	phosphoglucomutase 3	Protein coding	mRNA	pgm3	9.02369	5442	0.598943	phosphoglucomutase 3 [Source:RefSeq peptide;Acc:NP_001007054]	ENSDARG00000024654	protein_coding
		pgm1	24	4174	0.34132	phosphoglucomutase 1	Protein coding	mRNA
Fatty acid/lipid metabolism	Long-chain fatty acid CoA ligase	acsl4	40.0218	2668	0.21817	acyl-CoA synthetase long-chain family member 4,	Protein coding	mRNA	acsl4l	18.9932	3715	0.408871	Si:dkeyp-20g2.4 protein Fragment [Source:UniProtKB/TrEMBL;Acc:Q7SXQ9]	ENSDARG00000010752	protein_coding
		acsl5	68	1570	0.128383	acyl-CoA synthetase long-chain family member 5	Protein coding	mRNA	acsl4a	7.80638	5797	0.638015	acyl-CoA synthetase long-chain family member 4 [Source:RefSeq peptide;Acc:NP_956943]	ENSDARG00000004078	protein_coding
									acsl3b	29.6146	2827	0.311138	#N/A	ENSDARG00000014674	protein_coding
	Multifunctional beta oxidation protein	hsd17b4	9.18951	7596	0.621146	hydroxysteroid (17-beta) dehydrogenase 4	Protein coding	mRNA
	Long-chain fatty acid ABC transporter	abcd3	5.50622	9437	0.77169	ATP-binding cassette, sub-family D (ALD), member 3	Protein coding	mRNA	abcd3a	15.9642	4131	0.454656	ATP-binding cassette, sub-family D	ENSDARG00000015167	protein_coding
									abcd3b	2.37617	8696	0.957077	ATP-binding cassette, sub-family D	ENSDARG00000002947	protein_coding
									abcd1	4.40712	7192	0.791547	#N/A	ENSDARG00000074876	protein_coding
									ABCD2 (1 of 2)	3.18052	8005	0.881026	#N/A	ENSDARG00000087347	protein_coding
Molecular chaperones	Petidyl-prolyl isomerase	ppia	30.7381	3377	0.276147	peptidylprolyl isomerase A (cyclophilin A)	Protein coding	mRNA	ppiaa	325.986	225	0.0247634	peptidylprolyl isomerase Aa (cyclophilin A) [Source:ZFIN;Acc:ZDB-GENE-030131-8556]	ENSDARG00000009212
		LOC106517023	28.5841	3598	0.294219	peptidyl-prolyl cis-trans isomerase A-like	Protein coding	mRNA	ppiab	66.1407	1531	0.168501	#N/A	ENSDARG00000042247	protein_coding
		ppid	9.53585	7457	0.60978	peptidylprolyl isomerase D	Protein coding	mRNA	ppid	12.255	4733	0.520911	peptidylprolyl isomerase D [Source:RefSeq peptide;Acc:NP_001002065]	ENSDARG00000038835	protein_coding
		ppie	23.4064	4226	0.345572	peptidylprolyl isomerase E (cyclophilin E)	Protein coding	mRNA	ppie	96.4163	1076	0.118424	peptidylprolyl isomerase E [Source:RefSeq peptide;Acc:NP_001017678]	ENSDARG00000059270	protein_coding
		ppig	26.7539	3773	0.308529	peptidylprolyl isomerase G (cyclophilin G)	Protein coding	mRNA	ppig	32.8825	2639	0.290447	peptidylprolyl isomerase G [Source:RefSeq peptide;Acc:NP_998629]	ENSDARG00000044431	protein_coding
		ppih	13.0016	6283	0.513779	peptidylprolyl isomerase H (cyclophilin H)	Protein coding	mRNA	ppih	83.1068	1243	0.136804	peptidylprolyl isomerase H isoform 2 [Source:RefSeq peptide;Acc:NP_957499]	ENSDARG00000041530	protein_coding
		ppil1	83.6651	1228	0.100417	peptidylprolyl isomerase (cyclophilin)-like 1	Protein coding	mRNA	ppil1	74.6338	1384	0.152322	peptidylprolyl isomerase-like 1 [Source:RefSeq peptide;Acc:NP_001029350]	ENSDARG00000015422	protein_coding
		ppil2	70.0559	1505	0.123068	peptidylprolyl isomerase (cyclophilin)-like 2	Protein coding	mRNA	ppil2	45.3173	2100	0.231125	peptidylprolyl isomerase-like 2 [Source:RefSeq peptide;Acc:NP_957285]	ENSDARG00000002016	protein_coding
		ppil3	20.1752	4697	0.384087	peptidylprolyl isomerase (cyclophilin)-like 3	Protein coding	mRNA	ppifb	121.865	787	0.0866168	peptidylprolyl isomerase Fb [Source:ZFIN;Acc:ZDB-GENE-051030-126]	ENSDARG00000052842
		ppil4	6.96418	8642	0.706681	peptidylprolyl isomerase (cyclophilin)-like 4	Protein coding	mRNA
		ppib	5.62862	9366	0.765884	peptidylprolyl isomerase B (cyclophilin B)	Protein coding	mRNA
		LOC106527827	3539	14	0.00114482	peptidyl-prolyl cis-trans isomerase-like	Protein coding	mRNA
	DnaJ/HSP40	dnaja1	19.0224	4894	0.400196	DnaJ (Hsp40) homolog, subfamily A, member 1,	Protein coding	mRNA	dnaja1l	4.97714	6866	0.755668	DnaJ	ENSDARG00000030972	protein_coding
		dnaja3	25.3159	3940	0.322185	DnaJ (Hsp40) homolog, subfamily A, member 3	Protein coding	mRNA	dnaja3a	8.51805	5584	0.614572	DnaJ	ENSDARG00000058494	protein_coding
									dnaja3b	6.68763	6134	0.675105	DnaJ	ENSDARG00000055606	protein_coding
		dnajb1	106.347	932	0.0762123	DnaJ (Hsp40) homolog, subfamily B, member 1	Protein coding	mRNA	dnajb1a	16.8044	3998	0.440018	#N/A	ENSDARG00000015831	protein_coding
									dnajb1b	188.53	473	0.0520581	#N/A	ENSDARG00000041394	protein_coding
		dnajb11	39.8392	2683	0.219397	DnaJ (Hsp40) homolog, subfamily B, member 11	Protein coding	mRNA	dnajb11	58.0765	1707	0.187871	DnaJ	ENSDARG00000015088	protein_coding
		dnajb2	4.1184	10373	0.84823	DnaJ (Hsp40) homolog, subfamily B, member 2,	Protein coding	mRNA	dnajb2	4.62042	7080	0.779221	#N/A	ENSDARG00000058644	protein_coding
		dnajb6	36.1054	2933	0.23984	DnaJ (Hsp40) homolog, subfamily B, member 6,	Protein coding	mRNA	dnajb6a	85.6198	1210	0.133172	#N/A	ENSDARG00000004680	protein_coding
									dnajb6b	15.9983	4129	0.454435	#N/A	ENSDARG00000020953	protein_coding
		dnajc1	7.98191	8148	0.666285	DnaJ (Hsp40) homolog, subfamily C, member 1	Protein coding	mRNA	dnajc1	265.077	303	0.033348	#N/A	ENSDARG00000001940	protein_coding
		dnajc11	3.64145	10729	0.877341	DnaJ (Hsp40) homolog, subfamily C, member 11	Protein coding	mRNA	dnajc11	30.3971	2770	0.304865	DnaJ	ENSDARG00000011196	protein_coding
		dnajc13	10.1909	7206	0.589255	DnaJ (Hsp40) homolog, subfamily C, member 13,	Protein coding	mRNA	DNAJC13 (1 of 2)	6.17893	6323	0.695906	#N/A	ENSDARG00000087158	protein_coding
									DNAJC13 (2 of 2)	16.4371	4060	0.446841	#N/A	ENSDARG00000090243	protein_coding
		dnajc14	32.879	3190	0.260855	DnaJ (Hsp40) homolog, subfamily C, member 14	Protein coding	mRNA	DNAJC14	3.9541	7487	0.824015	#N/A	ENSDARG00000091478	protein_coding
		dnajc15	58.6041	1838	0.150298	DnaJ (Hsp40) homolog, subfamily C, member 15	Protein coding	mRNA	dnajc15	5.77289	6495	0.714836	#N/A	ENSDARG00000038309	protein_coding
		dnajc17	106.94	926	0.0757216	DnaJ (Hsp40) homolog, subfamily C, member 17	Protein coding	mRNA	dnajc17	57.2916	1722	0.189522	DnaJ	ENSDARG00000026561	protein_coding
		dnajc2	6.75245	8760	0.71633	DnaJ (Hsp40) homolog, subfamily C, member 2	Protein coding	mRNA	dnajc2	110.244	928	0.102135	DnaJ	ENSDARG00000070477	protein_coding
		dnajc21	7.55859	8343	0.682231	DnaJ (Hsp40) homolog, subfamily C, member 21	Protein coding	mRNA	dnajc21	8.78435	5507	0.606097	DnaJ homolog subfamily C member 21	ENSDARG00000057080	protein_coding
		dnajc24	22.4563	4368	0.357184	DnaJ (Hsp40) homolog, subfamily C, member 24,	Protein coding	mRNA	dnajc24	6.53464	6187	0.680938	DPH4 protein [Source:RefSeq peptide;Acc:NP_956746]	ENSDARG00000023927	protein_coding
		dnajc25	39.1063	2732	0.223403	DnaJ (Hsp40) homolog, subfamily C, member 25	Protein coding	mRNA	DNAJC25	8.05481	5720	0.62954	#N/A	ENSDARG00000067613	protein_coding
		dnajc27	2.40861	11824	0.966882	DnaJ (Hsp40) homolog, subfamily C, member 27	Protein coding	mRNA	dnajc27	8.99478	5458	0.600704	#N/A	ENSDARG00000070916	protein_coding
		dnajc4	7.34854	8440	0.690163	DnaJ (Hsp40) homolog, subfamily C, member 4,	Protein coding	mRNA	dnajc4	3.428	7812	0.859784	#N/A	ENSDARG00000024090	protein_coding
		dnajc5g	14.3692	5948	0.486385	DnaJ (Hsp40) homolog, subfamily C, member 5 gamma	Protein coding	mRNA	dnajc5ga	359.695	199	0.0219018	#N/A	ENSDARG00000041896	protein_coding
									dnajc5gb	4.95613	6879	0.757099	#N/A	ENSDARG00000017687	protein_coding
		dnajc7	7.42604	8414	0.688037	DnaJ (Hsp40) homolog, subfamily C, member 7	Protein coding	mRNA	dnajc7	33.3199	2615	0.287805	#N/A	ENSDARG00000091245	protein_coding
									DNAJC7 (1 of 2)	31.5568	2701	0.297271	DnaJ	ENSDARG00000058148	protein_coding
		dnajc8	6.75216	8761	0.716412	DnaJ (Hsp40) homolog, subfamily C, member 8,	Protein coding	mRNA	dnajc8	117.094	861	0.0947612	#N/A	ENSDARG00000059373	protein_coding
		dnajc9	24.3745	4076	0.333306	DnaJ (Hsp40) homolog, subfamily C, member 9	Protein coding	mRNA	dnajc9	94.1622	1103	0.121396	#N/A	ENSDARG00000031293	protein_coding
		dnajb13	9.43722	7499	0.613214	DnaJ (Hsp40) homolog, subfamily B, member 13,	Protein coding	mRNA	dnajc5aa	14.8023	4302	0.473476	DnaJ	ENSDARG00000042948	protein_coding
		dnajb14	77.3477	1347	0.110148	DnaJ (Hsp40) homolog, subfamily B, member 14	Protein coding	mRNA	dnajc5ab	17.7234	3868	0.42571	#N/A	ENSDARG00000004836	protein_coding
		dnajb4	9.28436	7556	0.617876	DnaJ (Hsp40) homolog, subfamily B, member 4	Protein coding	mRNA	dnajb12a	94.3478	1101	0.121175	#N/A	ENSDARG00000039363	protein_coding
		dnajc12	17.76	5167	0.42252	DnaJ (Hsp40) homolog, subfamily C, member 12	Protein coding	mRNA	dnajb12b	30.3805	2772	0.305085	#N/A	ENSDARG00000087473	protein_coding
		dnajc19	47.2818	2277	0.186197	DnaJ (Hsp40) homolog, subfamily C, member 19	Protein coding	mRNA	dnajb12b	12.7119	4642	0.510896	#N/A	ENSDARG00000008312	protein_coding
		dnajc3	17.1767	5293	0.432824	DnaJ (Hsp40) homolog, subfamily C, member 3	Protein coding	mRNA	dnaja2	22.8484	3327	0.366168	DnaJ subfamily A member 2 [Source:RefSeq peptide;Acc:NP_998658]	ENSDARG00000023921	protein_coding
									dnaja2l	18.2737	3801	0.418336	DnaJ subfamily A member 2-like [Source:RefSeq peptide;Acc:NP_997830]	ENSDARG00000010745	protein_coding
									dnajc10	10.9022	4998	0.550077	DnaJ	ENSDARG00000074727	protein_coding
									dnajc18	87.4506	1179	0.12976	DnaJ	ENSDARG00000056005	protein_coding
	GrpE (HSP70 cofactor)	grpel1	15	5848	0.478208	GrpE-like 1, mitochondrial (E. coli)	Protein coding	mRNA	grpel1	7.54781	5870	0.646049	GrpE-like 1, mitochondrial [Source:RefSeq peptide;Acc:NP_001032461]"	ENSDARG00000010021	protein_coding
									grpel2	4.22713	7307	0.804204	#N/A	ENSDARG00000069421	protein_coding
	HSP60 chaperonind	hspd1	202	450	0.0367978	heat shock 60kDa protein 1 (chaperonin),	Protein coding	mRNA	hspd1	48.7833	1990	0.219018	heat shock 60 kD protein 1 [Source:RefSeq peptide;Acc:NP_851847]	ENSDARG00000056160	protein_coding
	DnaK/HSP70	hspa14	2.41918	11810	0.965737	heat shock 70kDa protein 14	Protein coding	mRNA	hspa14	4.52049	7132	0.784944	heat shock protein 14 [Source:RefSeq peptide;Acc:NP_001038541]	ENSDARG00000058030	protein_coding
		hspa4	16.1497	5527	0.451958	heat shock 70kDa protein 4	Protein coding	mRNA	hspa4a	16.9426	3975	0.437486	#N/A	ENSDARG00000004754	protein_coding
									hspa4b	2.17785	8895	0.978979	#N/A	ENSDARG00000018989	protein_coding
		hspa5	10.1996	7201	0.588846	heat shock 70kDa protein 5 (glucose-regulated protein, 78kDa)	Protein coding	mRNA	hspa5	8.34397	5634	0.620075	heat shock 70kDa protein 5 [Source:RefSeq peptide;Acc:NP_998223]	ENSDARG00000004665	protein_coding
		hspa9	23.782	4175	0.341402	heat shock 70kDa protein 9 (mortalin)	Protein coding	mRNA	hspa9	23.3174	3284	0.361435	heat shock protein 9 [Source:RefSeq peptide;Acc:NP_958483]	ENSDARG00000003035	protein_coding
		hspa13	3.93496	10499	0.858533	heat shock protein 70kDa family, member 13,	Protein coding	mRNA	HSPA12A	6.37324	6246	0.687431	#N/A	ENSDARG00000070603	protein_coding
									hsp70.3	2.60679	8474	0.932644	#N/A	ENSDARG00000021924	protein_coding
									hspa8	1505.63	36	0.00396214	Heat shock cognate 71 kDa protein	ENSDARG00000068992	protein_coding
									hspa8l	2.79056	8320	0.915694	Heat shock cognate 70 kDa protein Fragment [Source:UniProtKB/TrEMBL;Acc:O42359]	ENSDARG00000037403	protein_coding
Other functions	Inositol monophosphatase	LOC106535662	5	9904	0.809878	inositol monophosphatase 1-like	Protein coding	mRNA
		impa1	2.19741	12088	0.98847	inositol(myo)-1(or 4)-monophosphatase 1	Protein coding	mRNA
		impad1	6.16353	9076	0.74217	inositol monophosphatase domain containing 1	Protein coding	mRNA
	Nucleoside diphosphate kinase	nme6	56	1901	0.15545	NME/NM23 nucleoside diphosphate kinase 6	Protein coding	mRNA	nme6	2.40855	8665	0.953665	#N/A	ENSDARG00000016138	protein_coding
		nme7	2.43418	11798	0.964756	NME/NM23 family member 7	Protein coding	mRNA	nme7	2.78286	8329	0.916685	#N/A	ENSDARG00000056193	protein_coding
		LOC106524395	805	88	0.00719601	nucleoside diphosphate kinase B-like	Protein coding	mRNA	nme2b.2	1667.61	32	0.0035219	#N/A	ENSDARG00000076892	protein_coding
									nme4	5.33143	6671	0.734206	#N/A	ENSDARG00000088390	protein_coding
	Hypothetical protein YKP1
Protein degradation	FtsH/proteasome-regulatory subunit	yme1l1	61.5929	1744	0.142612	YME1-like 1 ATPase,	Protein coding	mRNA	yme1l1a	50.7409	1920	0.211314	#N/A	ENSDARG00000075192	protein_coding
									yme1l1b	16.7186	4006	0.440898	#N/A	ENSDARG00000087253	protein_coding
	Lon protease/protease La	LOC106534198	17	5406	0.442064	lon protease homolog 2, peroxisomal-like	Protein coding	mRNA	lonp2	2.55795	8526	0.938367	Peroxisomal Lon protease homolog 2	ENSDARG00000004896	protein_coding
									lonp1	11.2962	4919	0.541382		ENSDARG00000071674	protein_coding
	Serine protease	tysnd1	9	7801	0.63791	trypsin domain containing 1	Protein coding	mRNA	tysnd1	2.56161	8521	0.937816	trypsin domain containing 1 [Source:RefSeq peptide;Acc:NP_001122182]	ENSDARG00000074895	protein_coding
		LOC106528114	6	9395	0.768256	trypsin-like	Protein coding	mRNA	tmprss4b	125.865	758	0.083425	transmembrane protease, serine 4b [Source:ZFIN;Acc:ZDB-GENE-030131-5862]	ENSDARG00000012860
		LOC106521361	382	203	0.0165999	serine protease 27-like,	Protein coding	mRNA	tmprss4a	121.954	785	0.0863967	transmembrane protease, serine 4a [Source:ZFIN;Acc:ZDB-GENE-061103-631]	ENSDARG00000006693
		LOC106530738	18.266	5051	0.413035	putative serine protease K12H4.7	Protein coding	mRNA	usp1	116.43	843	0.0927801	ubiquitin specific protease 1 [Source:ZFIN;Acc:ZDB-GENE-030131-726]	ENSDARG00000056414
		LOC106537336	80	1299	0.106223	serine protease HTRA1A-like	Protein coding	mRNA
	Protease II/prolyl endopeptidase	prep	21	4639	0.379344	prolyl endopeptidase	Protein coding	mRNA	prep	4.01156	7438	0.818622	hypothetical protein LOC553791 [Source:RefSeq peptide;Acc:NP_001018589]	ENSDARG00000057151	protein_coding
		LOC106536439	4	10232	0.8367	prolyl endopeptidase-like	Protein coding	mRNA
	Aromatic amino acid aminotransferase
	Aminobutyrate aminotransferase								abat	13.9163	4441	0.488774	4-aminobutyrate aminotransferase [Source:RefSeq peptide;Acc:NP_958906]	ENSDARG00000006031	protein_coding
Redox regulation	Aldehyde reductase	akr1a1	246	363	0.0296835	aldo-keto reductase family 1, member A1 (aldehyde reductase),	Protein coding	mRNA	akr1a1b	10.4849	5096	0.560863	aldo-keto reductase family 1, member A1 [Source:RefSeq peptide;Acc:NP_001017640]	ENSDARG00000052030	protein_coding
	Glutathione reductase	gsr	39	2752	0.225039	glutathione reductase	Protein coding	mRNA	gsr	13.5544	4497	0.494937	#N/A	ENSDARG00000019236	protein_coding
	Thioredoxin	LOC106526428	2422	27	0.00220787	thioredoxin-like	Protein coding	mRNA	erp44	18.5588	3770	0.414924	thioredoxin domain containing 4	ENSDARG00000019008	protein_coding
		LOC106526427	608	112	0.00915856	thioredoxin-like	Protein coding	mRNA	tmx1	13.7937	4461	0.490975	thioredoxin domain containing 1 [Source:RefSeq peptide;Acc:NP_001108605]	ENSDARG00000019487	protein_coding
		tmx2	9	7797	0.637583	thioredoxin-related transmembrane protein 2	Protein coding	mRNA	tmx2b	22.3615	3379	0.371891	#N/A	ENSDARG00000007786	protein_coding
		tmx3	11	6984	0.571101	thioredoxin-related transmembrane protein 3	Protein coding	mRNA	tmx3	3.90856	7511	0.826656	thioredoxin domain containing 10 [Source:RefSeq peptide;Acc:NP_001018393]	ENSDARG00000038894	protein_coding
		txn2	36	2964	0.242375	thioredoxin 2	Protein coding	mRNA	txn2	48.1531	2012	0.22144	#N/A	ENSDARG00000034777	protein_coding
		txndc11	20	4787	0.391447	thioredoxin domain containing 11	Protein coding	mRNA	TXNDC11	15.9589	4134	0.454986	#N/A	ENSDARG00000076938	protein_coding
		txndc12	28	3686	0.301415	thioredoxin domain containing 12 (endoplasmic reticulum)	Protein coding	mRNA	TXNDC12	64.9681	1553	0.170922	#N/A	ENSDARG00000038980	protein_coding
		txndc15	17	5340	0.436667	thioredoxin domain containing 15	Protein coding	mRNA	TXNDC15	2.39923	8676	0.954876	#N/A	ENSDARG00000043249	protein_coding
		txndc17	42	2537	0.207458	thioredoxin domain containing 17	Protein coding	mRNA	txndc17	16.553	4038	0.44442	Thioredoxin domain-containing protein 17	ENSDARG00000058079	protein_coding
		txndc5	132	726	0.0593671	thioredoxin domain containing 5 (endoplasmic reticulum)	Protein coding	mRNA	txndc5	90.0519	1153	0.126899	thioredoxin domain containing 5 [Source:RefSeq peptide;Acc:NP_998181]	ENSDARG00000009342	protein_coding
		txndc9	297	281	0.0229782	thioredoxin domain containing 9	Protein coding	mRNA	txndc9	14.5047	4342	0.477878	thioredoxin domain containing 9 [Source:RefSeq peptide;Acc:NP_956315]	ENSDARG00000069853	protein_coding
		txnl1	62	1714	0.140159	thioredoxin-like 1	Protein coding	mRNA	txnl1	125.674	785	0.0863967	thioredoxin-like 1 [Source:RefSeq peptide;Acc:NP_957432]	ENSDARG00000011921	protein_coding
		txnl4a	82	1252	0.10238	thioredoxin-like 4A	Protein coding	mRNA	txnl4a	182.894	499	0.0549197	#N/A	ENSDARG00000036190	protein_coding
		txnl4b	24	4092	0.334614	thioredoxin-like 4B	Protein coding	mRNA	TXNL4B	86.0035	1206	0.132732	#N/A	ENSDARG00000058962	protein_coding
		txnip	9	7815	0.639055	thioredoxin interacting protein	Protein coding	mRNA	txnrd1	177.744	519	0.0571208	thioredoxin reductase 3 [Source:RefSeq peptide;Acc:NP_898895]	ENSDARG00000017864	protein_coding
									TMX3 (1 of 2)	21.2008	3491	0.384217	#N/A	ENSDARG00000088466	protein_coding
	Peroxiredoxin	LOC106527185	15	5782	0.472811	peroxiredoxin-1	Protein coding	mRNA	prdx1	23.0835	3303	0.363526	#N/A	ENSDARG00000058734	protein_coding
		LOC106526939	299	280	0.0228964	peroxiredoxin-1-like	Protein coding	mRNA	prdx2	199.195	443	0.0487563	peroxiredoxin 2 [Source:RefSeq peptide;Acc:NP_001002468]	ENSDARG00000025350	protein_coding
		prdx3	19	4949	0.404694	peroxiredoxin 3	Protein coding	mRNA	prdx3	98.8413	1044	0.114902	peroxiredoxin 3 [Source:RefSeq peptide;Acc:NP_001013478]	ENSDARG00000032102	protein_coding
		prdx4	25	3949	0.322921	peroxiredoxin 4	Protein coding	mRNA	prdx4	4.10255	7382	0.812459	#N/A	ENSDARG00000069013	protein_coding
		prdx5	50	2127	0.173931	peroxiredoxin 5	Protein coding	mRNA	prdx5	2.13409	8951	0.985142	peroxiredoxin 5 [Source:RefSeq peptide;Acc:NP_001019577]	ENSDARG00000055064	protein_coding
		LOC106511319	27	3777	0.308856	peroxiredoxin-6-like	Protein coding	mRNA	prdx6	45.0196	2111	0.232335	peroxiredoxin 6 [Source:RefSeq peptide;Acc:NP_957099]	ENSDARG00000043511	protein_coding
		LOC106527596	20	4644	0.379753	peroxiredoxin-6-like	Protein coding	mRNA
	Superoxide dismutase	sod1	863	85	0.00695069	superoxide dismutase 1, soluble	Protein coding	mRNA	sod1	87.0767	1188	0.130751	Superoxide dismutase [Cu-Zn]	ENSDARG00000043848	protein_coding
		sod2	46.466	2317	0.189468	superoxide dismutase 2, mitochondrial	Protein coding	mRNA	sod2	18.6845	3751	0.412833	superoxide dismutase 2, mitochondrial precursor [Source:RefSeq peptide;Acc:NP_956270]	ENSDARG00000042644	protein_coding
	MsrA/PMSR	msra	29.1748	3538	0.289312	methionine sulfoxide reductase A	Protein coding	mRNA	MSRA	23.4008	3279	0.360885	#N/A	ENSDARG00000029587	protein_coding
	SelB	eefsec	5	9941	0.812904	eukaryotic elongation factor, selenocysteine-tRNA-specific	Protein coding	mRNA
	Proline oxidase	LOC106519437	31	3352	0.274103	proline dehydrogenase 1, mitochondrial-like	Protein coding	mRNA
		LOC106514456	9	7808	0.638482	proline dehydrogenase 1, mitochondrial-like	Protein coding	mRNA
	Quinone oxidoreductase	ND1	1419	48	0.0039251	mitochondrially encoded NADH:Ubiquinone Oxidoreductase Core Subunit 1	Protein coding	mRNA	mt-nd1	3208.07	12	0.00132071	NADH-ubiquinone oxidoreductase chain 1	ENSDARG00000063895	protein_coding
		ND2	1738	39	0.00318914	mitochondrially encoded NADH:Ubiquinone Oxidoreductase Core Subunit 2	Protein coding	mRNA	mt-nd2	2923.92	16	0.00176095	NADH-ubiquinone oxidoreductase chain 2	ENSDARG00000063899	protein_coding
		ND3	674	106	0.00866792	mitochondrially encoded NADH:Ubiquinone Oxidoreductase Core Subunit 3	Protein coding	mRNA	mt-nd3	2857.93	17	0.00187101	NADH-ubiquinone oxidoreductase chain 3	ENSDARG00000063914	protein_coding
		ND4	2309	28	0.00228964	mitochondrially encoded NADH:Ubiquinone Oxidoreductase Core Subunit 4	Protein coding	mRNA	mt-nd4	1916.24	26	0.00286155	NADH-ubiquinone oxidoreductase chain 4	ENSDARG00000063917	protein_coding
		ND4L	755	93	0.00760487	mitochondrially encoded NADH:Ubiquinone Oxidoreductase Core Subunit 4L	Protein coding	mRNA	mt-nd4l	500.759	126	0.0138675	NADH-ubiquinone oxidoreductase chain 4L	ENSDARG00000063916	protein_coding
		ND5	688	105	0.00858615	mitochondrially encoded NADH:Ubiquinone Oxidoreductase Core Subunit 5	Protein coding	mRNA	mt-nd5	1197.1	47	0.00517279	NADH-ubiquinone oxidoreductase chain 5	ENSDARG00000063921	protein_coding
		ND6	714	100	0.00817728	mitochondrially encoded NADH:Ubiquinone Oxidoreductase Core Subunit 6	Protein coding	mRNA	mt-nd6	2373.1	21	0.00231125	NADH-ubiquinone oxidoreductase chain 6	ENSDARG00000063922	protein_coding
		ndufa1	76	1377	0.112601	NADH dehydrogenase (ubiquinone) 1 alpha subcomplex, 1, 7.5kDa	Protein coding	mRNA	ndufa1	14.1304	4403	0.484592	#N/A	ENSDARG00000036329	protein_coding
		ndufa2	67	1576	0.128874	NADH dehydrogenase (ubiquinone) 1 alpha subcomplex, 2, 8kDa	Protein coding	mRNA	ndufa2	12.5803	4668	0.513757	#N/A	ENSDARG00000021984	protein_coding
		ndufa3	49	2201	0.179982	NADH dehydrogenase (ubiquinone) 1 alpha subcomplex, 3, 9kDa	Protein coding	mRNA	NDUFA3	2.78438	8326	0.916355	#N/A	ENSDARG00000041400	protein_coding
		ndufa6	10	7212	0.589746	NADH dehydrogenase (ubiquinone) 1 alpha subcomplex, 6, 14kDa	Protein coding	mRNA	ndufa6	4.99942	6854	0.754347	NADH dehydrogenase	ENSDARG00000038028	protein_coding
		ndufa7	64	1661	0.135825	NADH dehydrogenase (ubiquinone) 1 alpha subcomplex, 7, 14.5kDa	Protein coding	mRNA	ndufa7	15.5262	4193	0.461479	#N/A	ENSDARG00000036684	protein_coding
		ndufa8	29	3529	0.288576	NADH dehydrogenase (ubiquinone) 1 alpha subcomplex, 8, 19kDa	Protein coding	mRNA	ndufa8	39.5674	2324	0.255778	NADH dehydrogenase	ENSDARG00000058041	protein_coding
		ndufa10	66	1609	0.131572	NADH dehydrogenase (ubiquinone) 1 alpha subcomplex, 10, 42kDa	Protein coding	mRNA	ndufa5	32.1334	2666	0.293418	#N/A	ENSDARG00000039346	protein_coding
		ndufa13	11	6980	0.570774	NADH dehydrogenase (ubiquinone) 1 alpha subcomplex, 13	Protein coding	mRNA	ndufa9	62.7336	1601	0.176205	NADH dehydrogenase	ENSDARG00000070723	protein_coding
		ndufa11	28	3671	0.300188	NADH dehydrogenase (ubiquinone) 1 alpha subcomplex, 11, 14.7kDa	Protein coding	mRNA	ndufa11	52.7225	1863	0.205041	#N/A	ENSDARG00000042777	protein_coding
		ndufa12	18	5063	0.414016	NADH dehydrogenase (ubiquinone) 1 alpha subcomplex, 12	Protein coding	mRNA	ndufa12	2.55212	8534	0.939247	hypothetical protein LOC613140 [Source:RefSeq peptide;Acc:NP_001028275]	ENSDARG00000042469	protein_coding
		ndufab1	58	1848	0.151116	NADH dehydrogenase (ubiquinone) 1, alpha/beta subcomplex, 1, 8kDa,	Protein coding	mRNA	NDUFB1	12.3641	4711	0.51849	#N/A	ENSDARG00000087456	protein_coding
		ndufaf1	5	9955	0.814049	NADH dehydrogenase (ubiquinone) complex I, assembly factor 1,	Protein coding	mRNA	ndufab1a	20.2056	3585	0.394563	#N/A	ENSDARG00000058463	protein_coding
		ndufaf2	19	4924	0.402649	NADH dehydrogenase (ubiquinone) complex I, assembly factor 2	Protein coding	mRNA	ndufaf2	6.11458	6352	0.699098	NADH dehydrogenase	ENSDARG00000069286	protein_coding
		ndufaf3	30	3420	0.279663	NADH dehydrogenase (ubiquinone) complex I, assembly factor 3	Protein coding	mRNA	NDUFAF3	3.8801	7533	0.829078	#N/A	ENSDARG00000087216	protein_coding
		ndufaf4	25	4040	0.330362	NADH dehydrogenase (ubiquinone) complex I, assembly factor 4	Protein coding	mRNA	ndufaf4	3.32856	7891	0.868479	#N/A	ENSDARG00000077859	protein_coding
		ndufaf6	8	8231	0.673072	NADH dehydrogenase (ubiquinone) complex I, assembly factor 6,	Protein coding	mRNA	ndufaf5	2.19602	8879	0.977218	#N/A	ENSDARG00000061629	protein_coding
		ndufaf7	8	8131	0.664895	NADH dehydrogenase (ubiquinone) complex I, assembly factor 7,	Protein coding	mRNA	NDUFC2	106.393	965	0.106207	#N/A	ENSDARG00000087803	protein_coding
		ndufb10	17	5251	0.429389	NADH dehydrogenase (ubiquinone) 1 beta subcomplex, 10, 22kDa,	Protein coding	mRNA	ndufb10	17.5872	3888	0.427911	NADH dehydrogenase	ENSDARG00000028889	protein_coding
		ndufb11	47	2289	0.187178	NADH dehydrogenase (ubiquinone) 1 beta subcomplex, 11, 17.3kDa	Protein coding	mRNA	ndufb11	13.5848	4493	0.494497	#N/A	ENSDARG00000043467	protein_coding
		ndufb2	23	4287	0.35056	NADH dehydrogenase (ubiquinone) 1 beta subcomplex, 2, 8kDa	Protein coding	mRNA	NDUFB2	4.07658	7398	0.81422	#N/A	ENSDARG00000045490	protein_coding
		ndufb3	103	981	0.0802192	NADH dehydrogenase (ubiquinone) 1 beta subcomplex, 3, 12kDa	Protein coding	mRNA	NDUFB3	18.2101	3808	0.419106	#N/A	ENSDARG00000075709	protein_coding
		ndufb4	57	1859	0.152016	NADH dehydrogenase (ubiquinone) 1 beta subcomplex, 4, 15kDa	Protein coding	mRNA	ndufb4	12.6627	4652	0.511996	NADH dehydrogenase	ENSDARG00000019332	protein_coding
		ndufb5	54	1968	0.160929	NADH dehydrogenase (ubiquinone) 1 beta subcomplex, 5, 16kDa	Protein coding	mRNA	ndufb5	111.597	916	0.100814	NADH dehydrogenase	ENSDARG00000070824	protein_coding
		ndufb6	12	6732	0.550495	NADH dehydrogenase (ubiquinone) 1 beta subcomplex, 6, 17kDa	Protein coding	mRNA	ndufb6	63.3038	1589	0.174884	#N/A	ENSDARG00000037259	protein_coding
		ndufb7	2	12245	1.00131	NADH dehydrogenase (ubiquinone) 1 beta subcomplex, 7, 18kDa	Protein coding	mRNA	NDUFB7	7.85921	5782	0.636364	#N/A	ENSDARG00000033789	protein_coding
		ndufb8	23	4346	0.355385	NADH dehydrogenase (ubiquinone) 1 beta subcomplex, 8, 19kDa	Protein coding	mRNA	ndufb8	38.529	2363	0.26007	NADH dehydrogenase	ENSDARG00000010113	protein_coding
		ndufb9	25	4017	0.328481	NADH dehydrogenase (ubiquinone) 1 beta subcomplex, 9, 22kDa	Protein coding	mRNA	ndufb9	9.39523	5363	0.590249	NADH dehydrogenase	ENSDARG00000041314	protein_coding
		ndufs1	26	3826	0.312863	NADH dehydrogenase (ubiquinone) Fe-S protein 1, 75kDa (NADH-coenzyme Q reductase)	Protein coding	mRNA	ndufs1	26.4276	3038	0.334361	NADH dehydrogenase	ENSDARG00000028546	protein_coding
		ndufs2	53	2005	0.163955	NADH dehydrogenase (ubiquinone) Fe-S protein 2, 49kDa (NADH-coenzyme Q reductase)	Protein coding	mRNA	ndufs2	28.3826	2900	0.319172	hypothetical protein LOC553672 [Source:RefSeq peptide;Acc:NP_001018481]	ENSDARG00000007526	protein_coding
		ndufs3	8	8233	0.673236	NADH dehydrogenase (ubiquinone) Fe-S protein 3, 30kDa (NADH-coenzyme Q reductase)	Protein coding	mRNA	ndufs3	9.37941	5366	0.590579	NADH dehydrogenase	ENSDARG00000015385	protein_coding
		ndufs4	20	4651	0.380325	NADH dehydrogenase (ubiquinone) Fe-S protein 4, 18kDa (NADH-coenzyme Q reductase)	Protein coding	mRNA	ndufs4	7.30326	5933	0.652983	NADH dehydrogenase	ENSDARG00000052840	protein_coding
		ndufs5	58	1840	0.150462	NADH dehydrogenase (ubiquinone) Fe-S protein 5, 15kDa (NADH-coenzyme Q reductase)	Protein coding	mRNA	ndufs5	6.08752	6359	0.699868	NADH dehydrogenase	ENSDARG00000006290	protein_coding
		ndufs6	22	4415	0.361027	NADH dehydrogenase (ubiquinone) Fe-S protein 6, 13kDa (NADH-coenzyme Q reductase)	Protein coding	mRNA	ndufs6	4.20648	7324	0.806075	NADH dehydrogenase	ENSDARG00000056583	protein_coding
		ndufs7	48	2228	0.18219	NADH dehydrogenase (ubiquinone) Fe-S protein 7, 20kDa (NADH-coenzyme Q reductase)	Protein coding	mRNA	ndufs7	20.3687	3573	0.393242	#N/A	ENSDARG00000074552	protein_coding
		ndufs8	9	7799	0.637746	NADH dehydrogenase (ubiquinone) Fe-S protein 8, 23kDa (NADH-coenzyme Q reductase)	Protein coding	mRNA	ndufs8a	15.4058	4211	0.46346	#N/A	ENSDARG00000051986	protein_coding
		ndufv1	45	2398	0.196091	NADH dehydrogenase (ubiquinone) flavoprotein 1, 51kDa	Protein coding	mRNA	ndufv1	48.2185	2011	0.22133	NADH dehydrogenase	ENSDARG00000036438	protein_coding
		ndufv2	32	3269	0.267315	NADH dehydrogenase (ubiquinone) flavoprotein 2, 24kDa	Protein coding	mRNA	ndufv3	4.29612	7260	0.799031	Novel protein similar to vertebrate NADH dehydrogenase	ENSDARG00000069942	protein_coding
		ndufv3	5	9491	0.776106	NADH dehydrogenase (ubiquinone) flavoprotein 3, 10kDa	Protein coding	mRNA	NDUFV3 (2 of 2)	4.79002	6977	0.767885	#N/A	ENSDARG00000090389	protein_coding
		LOC106511533	361	223	0.0182353	NADH-ubiquinone oxidoreductase chain 5-like	Protein coding	mRNA
	NADP-dependent oxidoreductase YMN1	pycr1	47	2267	0.185379	pyrroline-5-carboxylate reductase 1	Protein coding	mRNA	pycr1	4.62771	7074	0.77856	pyrroline-5-carboxylate reductase 1 [Source:RefSeq peptide;Acc:NP_957120]	ENSDARG00000053965	protein_coding
									pycrl	11.1933	4939	0.543584	Pyrroline-5-carboxylate reductase 3	ENSDARG00000015236	protein_coding
	Putative oxidoreductase YIM4	glyr1	53	2035	0.166408	glyoxylate reductase 1 homolog (Arabidopsis),	Protein coding	mRNA	glyr1	137.732	708	0.0779221	#N/A	ENSDARG00000037897	protein_coding
	Aldehyde dehydrogenase	aldh16a1	9	7776	0.635866	aldehyde dehydrogenase 16 family, member A1	Protein coding	mRNA	aldh16a1	16.6597	4016	0.441999	aldehyde dehydrogenase 16 family, member A1 [Source:RefSeq peptide;Acc:NP_001073423]"	ENSDARG00000037935	protein_coding
		aldh1l2	15	5881	0.480906	aldehyde dehydrogenase 1 family, member L2	Protein coding	mRNA	ALDH1L2	2.76876	8343	0.918226	#N/A	ENSDARG00000070230	protein_coding
		aldh4a1	21	4519	0.369531	aldehyde dehydrogenase 4 family, member A1	Protein coding	mRNA	aldh1l1	8.74723	5518	0.607308	#N/A	ENSDARG00000077004	protein_coding
		aldh2	31	3380	0.276392	aldehyde dehydrogenase 2 family (mitochondrial)	Protein coding	mRNA	aldh2a	2.44611	8627	0.949483	#N/A	ENSDARG00000089924	protein_coding
		aldh5a1	61	1751	0.143184	aldehyde dehydrogenase 5 family, member A1,	Protein coding	mRNA	aldh2b	13.4476	4513	0.496698	#N/A	ENSDARG00000037094	protein_coding
		aldh6a1	33	3172	0.259383	aldehyde dehydrogenase 6 family, member A1	Protein coding	mRNA	aldh6a1	12.3657	4710	0.51838	#N/A	ENSDARG00000053485	protein_coding
		aldh7a1	62	1720	0.140649	aldehyde dehydrogenase 7 family, member A1	Protein coding	mRNA	aldh7a1	29.3334	2843	0.312899	aldehyde dehydrogenase 7 family, member A1 [Source:RefSeq peptide;Acc:NP_997889]"	ENSDARG00000018426	protein_coding
		aldh9a1	74	1414	0.115627	aldehyde dehydrogenase 9 family, member A1	Protein coding	mRNA	ALDH9A1 (2 of 3)	7.88668	5777	0.635813	#N/A	ENSDARG00000055331	protein_coding
		LOC106527178	7	8382	0.68542	aldehyde dehydrogenase family 9 member A1-B-like	Protein coding	mRNA	aldh9a1a	81.0537	1273	0.140106	Aldehyde dehydrogenase family 9 member A1-A	ENSDARG00000069100	protein_coding
		LOC106528997	16	5560	0.454657	aldehyde dehydrogenase family 3 member B1-like	Protein coding	mRNA	aldh9a1b	9.47236	5349	0.588708	Aldehyde dehydrogenase family 9 member A1-B	ENSDARG00000037061	protein_coding
		LOC106532809	59	1821	0.148908	aldehyde dehydrogenase family 3 member B1-like	Protein coding	mRNA	aldh3b1	17.9525	3835	0.422078	#N/A	ENSDARG00000013839	protein_coding
		LOC106534142	44	2434	0.199035	aldehyde dehydrogenase family 3 member B1-like	Protein coding	mRNA	aldh3a2	11.8067	4808	0.529166	aldehyde dehydrogenase 3A2 [Source:RefSeq peptide;Acc:NP_997814]	ENSDARG00000028259	protein_coding
									aldh18a1	40.0114	2298	0.252917	aldehyde dehydrogenase 18 family, member A1 [Source:RefSeq peptide;Acc:NP_001077015]"	ENSDARG00000061123	protein_coding
	Isocitrate dehydrogenase	idh1	10	7272	0.594652	isocitrate dehydrogenase 1 (NADP+), soluble	Protein coding	mRNA	idh1	212.153	418	0.0460048	isocitrate dehydrogenase 1	ENSDARG00000025375	protein_coding
		LOC106534100	164	571	0.0466923	isocitrate dehydrogenase [NAD] subunit alpha, mitochondrial	Protein coding	mRNA	IDH2	6.04092	6375	0.701629	isocitrate dehydrogenase 2	ENSDARG00000003795	protein_coding
		idh3b	58	1855	0.151689	isocitrate dehydrogenase 3 (NAD+) beta,	Protein coding	mRNA	idh3b	48.8077	1987	0.218688	#N/A	ENSDARG00000044753	protein_coding
		idh3g	22	4392	0.359146	isocitrate dehydrogenase 3 (NAD+) gamma	Protein coding	mRNA	idh3g	51.0605	1908	0.209993	#N/A	ENSDARG00000023648	protein_coding
		LOC106512482	99	1015	0.0829994	isocitrate dehydrogenase [NAD] subunit alpha, mitochondrial	Protein coding	mRNA	idh3a	13.6176	4490	0.494167	isocitrate dehydrogenase 3	ENSDARG00000030278	protein_coding
		LOC106514339	95	1062	0.0868428	isocitrate dehydrogenase [NADP], mitochondrial	Protein coding	mRNA
		LOC106518971	43	2522	0.206231	isocitrate dehydrogenase [NADP], mitochondrial-like,	Protein coding	mRNA
	Succinate semialdehyde dehydrogenase	aasdhppt	11	6937	0.567258	aminoadipate-semialdehyde dehydrogenase-phosphopantetheinyl transferase	Protein coding	mRNA
	6 phosphogluconate dehydrogenase	pgd	32	3306	0.270341	phosphogluconate dehydrogenase	Protein coding	mRNA	pgd	53.2484	1850	0.20361	phosphogluconate dehydrogenase isoform 1 [Source:RefSeq peptide;Acc:NP_998618]	ENSDARG00000015343	protein_coding
	Glycerol-3-phosphate dehydrogenase	LOC106522873	8	7958	0.650748	glycerol-3-phosphate dehydrogenase [NAD(+)], cytoplasmic-like	Protein coding	mRNA	gpd1b	2.18662	8889	0.978318	glycerol-3-phosphate dehydrogenase 1b [Source:RefSeq peptide;Acc:NP_956000]	ENSDARG00000043180	protein_coding
		LOC106524249	5	9749	0.797203	glycerol-3-phosphate dehydrogenase [NAD(+)], cytoplasmic	Protein coding	mRNA	gpd1l	45.7115	2092	0.230244	Glycerol-3-phosphate dehydrogenase 1-like protein	ENSDARG00000040024	protein_coding
		gpd2	2	11935	0.975959	glycerol-3-phosphate dehydrogenase 2 (mitochondrial),	Protein coding	mRNA
	2-hydroxyacid dehydrogenase
	Hydroxyacylglutathione hydrolase	hagh	6	9375	0.76662	hydroxyacylglutathione hydrolase,	Protein coding	mRNA	hagh	2.29987	8777	0.965992	hydroxyacylglutathione hydrolase [Source:RefSeq peptide;Acc:NP_956337]	ENSDARG00000025338	protein_coding
